# Supplementary material for: ZSWIM4 regulates embryonic patterning and BMP signaling by promoting nuclear Smad1 degradation
Source: EMBO Rep. 2024 Jan 2;25(2):14. doi: 10.1038/s44319-023-00046-w (PMC10897318; doi:10.1038/s44319-023-00046-w)
Supplement: Supplementary file 2 — Source Data Fig. 1 [file 44319_2023_46_MOESM2_ESM.zip]

Archive with 60 entries (53 files):
- Figure 1/
- __MACOSX/._Figure 1
- Figure 1/.DS_Store
- __MACOSX/Figure 1/._.DS_Store
- Figure 1/1H/
- __MACOSX/Figure 1/._1H
- Figure 1/1F/
- __MACOSX/Figure 1/._1F
- Figure 1/1G/
- __MACOSX/Figure 1/._1G
- Figure 1/1B/
- __MACOSX/Figure 1/._1B
- Figure 1/1E/
- __MACOSX/Figure 1/._1E
- Figure 1/1C/
- __MACOSX/Figure 1/._1C
- Figure 1/1H/.DS_Store
- __MACOSX/Figure 1/1H/._.DS_Store
- Figure 1/1H/DNA gel 1H  sox2.jpg
- __MACOSX/Figure 1/1H/._DNA gel 1H  sox2.jpg
- Figure 1/1H/DNA gel 1H  zswim4.jpg
- __MACOSX/Figure 1/1H/._DNA gel 1H  zswim4.jpg
- Figure 1/1H/DNA gel 1H  odc.jpg
- __MACOSX/Figure 1/1H/._DNA gel 1H  odc.jpg
- Figure 1/1F/.DS_Store
- __MACOSX/Figure 1/1F/._.DS_Store
- Figure 1/1F/image 1F DAPI.tif
- __MACOSX/Figure 1/1F/._image 1F DAPI.tif
- Figure 1/1F/image 1F merge.tif
- __MACOSX/Figure 1/1F/._image 1F merge.tif
- Figure 1/1F/image 1F ZSWIM4-FLAG.tif
- __MACOSX/Figure 1/1F/._image 1F ZSWIM4-FLAG.tif
- Figure 1/1G/DNA gel 1G  odc.jpg
- __MACOSX/Figure 1/1G/._DNA gel 1G  odc.jpg
- Figure 1/1G/DNA gel 1G  xbra.jpg
- __MACOSX/Figure 1/1G/._DNA gel 1G  xbra.jpg
- Figure 1/1G/.DS_Store
- __MACOSX/Figure 1/1G/._.DS_Store
- Figure 1/1G/DNA gel 1G  epiker.jpg
- __MACOSX/Figure 1/1G/._DNA gel 1G  epiker.jpg
- Figure 1/1G/DNA gel 1G  nr3.jpg
- __MACOSX/Figure 1/1G/._DNA gel 1G  nr3.jpg
- Figure 1/1G/DNA gel 1G  zswim4.jpg
- __MACOSX/Figure 1/1G/._DNA gel 1G  zswim4.jpg
- Figure 1/1B/qPCR 1B.xlsx
- __MACOSX/Figure 1/1B/._qPCR 1B.xlsx
- Figure 1/1E/.DS_Store
- __MACOSX/Figure 1/1E/._.DS_Store
- Figure 1/1E/image 1E Zswim4.tif
- __MACOSX/Figure 1/1E/._image 1E Zswim4.tif
- Figure 1/1E/image 1E merge.tif
- __MACOSX/Figure 1/1E/._image 1E merge.tif
- Figure 1/1E/image 1E DAPI.tif
- __MACOSX/Figure 1/1E/._image 1E DAPI.tif
- Figure 1/1C/.DS_Store
- __MACOSX/Figure 1/1C/._.DS_Store
- Figure 1/1C/image 1C st10.5.tif
- __MACOSX/Figure 1/1C/._image 1C st10.5.tif
- Figure 1/1C/image 1C st11.tif
- __MACOSX/Figure 1/1C/._image 1C st11.tif
