# Supplementary material for: ZSWIM4 regulates embryonic patterning and BMP signaling by promoting nuclear Smad1 degradation
Source: EMBO Rep. 2024 Jan 2;25(2):14. doi: 10.1038/s44319-023-00046-w (PMC10897318; doi:10.1038/s44319-023-00046-w)
Supplement: Supplementary file 2 — Source Data Fig. 1 [file 44319_2023_46_MOESM2_ESM.zip › Figure 1/1B/qPCR 1B.xlsx]

## Sheet: Sheet1
Fig 1B
	z4-st2	0.957427
		1.03068
		1.01338
	z4-st8	1.94847
		1.95477
		1.91238
	z4-st10	1.80991
		1.70339
		1.73592
	z4-st13	0.345314
		0.381444
		0.397852
	z4-st19	0.264345
		0.248092
		0.214178
	z4-st26	0.121383
		0.122534
		0.133316
	z4-st32	0.128108
		0.119154
		0.218752
