# Supplementary material for: ZSWIM4 regulates embryonic patterning and BMP signaling by promoting nuclear Smad1 degradation
Source: EMBO Rep. 2024 Jan 2;25(2):14. doi: 10.1038/s44319-023-00046-w (PMC10897318; doi:10.1038/s44319-023-00046-w)
Supplement: Supplementary file 3 — Source Data Fig. 2 [file 44319_2023_46_MOESM3_ESM.zip]

Archive with 80 entries (70 files):
- Figure 2/
- __MACOSX/._Figure 2
- Figure 2/.DS_Store
- __MACOSX/Figure 2/._.DS_Store
- Figure 2/2G/
- __MACOSX/Figure 2/._2G
- Figure 2/2I/
- __MACOSX/Figure 2/._2I
- Figure 2/2H/
- __MACOSX/Figure 2/._2H
- Figure 2/2A/
- __MACOSX/Figure 2/._2A
- Figure 2/2F/
- __MACOSX/Figure 2/._2F
- Figure 2/2C/
- __MACOSX/Figure 2/._2C
- Figure 2/2D/
- __MACOSX/Figure 2/._2D
- Figure 2/2E/
- __MACOSX/Figure 2/._2E
- Figure 2/2B/
- __MACOSX/Figure 2/._2B
- Figure 2/2G/.DS_Store
- __MACOSX/Figure 2/2G/._.DS_Store
- Figure 2/2G/DNA gel 2G T7E1.jpg
- __MACOSX/Figure 2/2G/._DNA gel 2G T7E1.jpg
- Figure 2/2I/.DS_Store
- __MACOSX/Figure 2/2I/._.DS_Store
- Figure 2/2I/DNA gel 2I T7E1.jpg
- __MACOSX/Figure 2/2I/._DNA gel 2I T7E1.jpg
- Figure 2/2H/.DS_Store
- __MACOSX/Figure 2/2H/._.DS_Store
- Figure 2/2H/DNA gel 2H T7E1.jpg
- __MACOSX/Figure 2/2H/._DNA gel 2H T7E1.jpg
- Figure 2/2A/.DS_Store
- __MACOSX/Figure 2/2A/._.DS_Store
- Figure 2/2A/image 2A normal.tif
- __MACOSX/Figure 2/2A/._image 2A normal.tif
- Figure 2/2A/image 2A moderate.tif
- __MACOSX/Figure 2/2A/._image 2A moderate.tif
- Figure 2/2A/image 2A severe.tif
- __MACOSX/Figure 2/2A/._image 2A severe.tif
- Figure 2/2F/.DS_Store
- __MACOSX/Figure 2/2F/._.DS_Store
- Figure 2/2F/image 2F con-st28.tif
- __MACOSX/Figure 2/2F/._image 2F con-st28.tif
- Figure 2/2F/image con-st38.tif
- __MACOSX/Figure 2/2F/._image con-st38.tif
- Figure 2/2F/image 2F zswim4-CRISPR-st28.tif
- __MACOSX/Figure 2/2F/._image 2F zswim4-CRISPR-st28.tif
- Figure 2/2F/image zswim4-CRISPR-st38.tif
- __MACOSX/Figure 2/2F/._image zswim4-CRISPR-st38.tif
- Figure 2/2C/image 2C normal.tif
- __MACOSX/Figure 2/2C/._image 2C normal.tif
- Figure 2/2C/.DS_Store
- __MACOSX/Figure 2/2C/._.DS_Store
- Figure 2/2C/image 2C mild.tif
- __MACOSX/Figure 2/2C/._image 2C mild.tif
- Figure 2/2C/image 2C moderate.tif
- __MACOSX/Figure 2/2C/._image 2C moderate.tif
- Figure 2/2C/image 2C severe.tif
- __MACOSX/Figure 2/2C/._image 2C severe.tif
- Figure 2/2D/.DS_Store
- __MACOSX/Figure 2/2D/._.DS_Store
- Figure 2/2D/image 2D mild.tif
- __MACOSX/Figure 2/2D/._image 2D mild.tif
- Figure 2/2D/image 2D normal.tif
- __MACOSX/Figure 2/2D/._image 2D normal.tif
- Figure 2/2D/image 2D severe.tif
- __MACOSX/Figure 2/2D/._image 2D severe.tif
- Figure 2/2D/image 2D moderate.tif
- __MACOSX/Figure 2/2D/._image 2D moderate.tif
- Figure 2/2E/.DS_Store
- __MACOSX/Figure 2/2E/._.DS_Store
- Figure 2/2E/phenotype 2E.xlsx
- __MACOSX/Figure 2/2E/._phenotype 2E.xlsx
- Figure 2/2B/phenotype 2B.xlsx
- __MACOSX/Figure 2/2B/._phenotype 2B.xlsx
- Figure 2/2B/.DS_Store
- __MACOSX/Figure 2/2B/._.DS_Store
