# Supplementary material for: ZSWIM4 regulates embryonic patterning and BMP signaling by promoting nuclear Smad1 degradation
Source: EMBO Rep. 2024 Jan 2;25(2):14. doi: 10.1038/s44319-023-00046-w (PMC10897318; doi:10.1038/s44319-023-00046-w)
Supplement: Supplementary file 3 — Source Data Fig. 2 [file 44319_2023_46_MOESM3_ESM.zip › Figure 2/2E/phenotype 2E.xlsx]

## Sheet: Sheet1
Fig 2E
		severe	moderate	mild	nomral
	z4MO1-2 ng	10	12	23	17
	z4MO1-4 ng	15	25	13	12
	z4MO1-6 ng	44	17	0	0
	z4MO1-6 ng + zswim4-40 pg	18	19	14	9
	z4MO2-2 ng	14	16	22	17
	z4MO2-4 ng	21	29	14	12
	z4MO2-6 ng	53	15	0	0
	z4MO2-6 ng + zswim4-40 pg	23	27	15	12
