# Supplementary material for: ZSWIM4 regulates embryonic patterning and BMP signaling by promoting nuclear Smad1 degradation
Source: EMBO Rep. 2024 Jan 2;25(2):14. doi: 10.1038/s44319-023-00046-w (PMC10897318; doi:10.1038/s44319-023-00046-w)
Supplement: Supplementary file 3 — Source Data Fig. 2 [file 44319_2023_46_MOESM3_ESM.zip › Figure 2/2B/phenotype 2B.xlsx]

## Sheet: Sheet1
Fig 2B
	zswim4	severe	moderate	nomral
	12.5 pg	4	23	48
	25 pg	15	17	27
	50 pg	26	19	9
