# Supplementary material for: ZSWIM4 regulates embryonic patterning and BMP signaling by promoting nuclear Smad1 degradation
Source: EMBO Rep. 2024 Jan 2;25(2):14. doi: 10.1038/s44319-023-00046-w (PMC10897318; doi:10.1038/s44319-023-00046-w)
Supplement: Supplementary file 4 — Source Data Fig. 3 [file 44319_2023_46_MOESM4_ESM.zip]

Archive with 178 entries (158 files):
- Figure 3/
- __MACOSX/._Figure 3
- Figure 3/3K/
- __MACOSX/Figure 3/._3K
- Figure 3/3L/
- __MACOSX/Figure 3/._3L
- Figure 3/3A-G/
- __MACOSX/Figure 3/._3A-G
- Figure 3/3P/
- __MACOSX/Figure 3/._3P
- Figure 3/3M/
- __MACOSX/Figure 3/._3M
- Figure 3/3J/
- __MACOSX/Figure 3/._3J
- Figure 3/3Q/
- __MACOSX/Figure 3/._3Q
- Figure 3/.DS_Store
- __MACOSX/Figure 3/._.DS_Store
- Figure 3/3T/
- __MACOSX/Figure 3/._3T
- Figure 3/3S/
- __MACOSX/Figure 3/._3S
- Figure 3/3O/
- __MACOSX/Figure 3/._3O
- Figure 3/3H/
- __MACOSX/Figure 3/._3H
- Figure 3/3R/
- __MACOSX/Figure 3/._3R
- Figure 3/3I/
- __MACOSX/Figure 3/._3I
- Figure 3/3N/
- __MACOSX/Figure 3/._3N
- Figure 3/3K/.DS_Store
- __MACOSX/Figure 3/3K/._.DS_Store
- Figure 3/3K/DNA gel 3K otx2.jpg
- __MACOSX/Figure 3/3K/._DNA gel 3K otx2.jpg
- Figure 3/3K/DNA gel 3K odc.jpg
- __MACOSX/Figure 3/3K/._DNA gel 3K odc.jpg
- Figure 3/3K/DNA gel 3K sox3.jpg
- __MACOSX/Figure 3/3K/._DNA gel 3K sox3.jpg
- Figure 3/3K/DNA gel 3K sox2.jpg
- __MACOSX/Figure 3/3K/._DNA gel 3K sox2.jpg
- Figure 3/3L/.DS_Store
- __MACOSX/Figure 3/3L/._.DS_Store
- Figure 3/3L/qPCR 3L.xlsx
- __MACOSX/Figure 3/3L/._qPCR 3L.xlsx
- Figure 3/3L/replicate/
- __MACOSX/Figure 3/3L/._replicate
- Figure 3/3A-G/.DS_Store
- __MACOSX/Figure 3/3A-G/._.DS_Store
- Figure 3/3A-G/image 3B vent1.tif
- __MACOSX/Figure 3/3A-G/._image 3B vent1.tif
- Figure 3/3A-G/image 3G chordin.tif
- __MACOSX/Figure 3/3A-G/._image 3G chordin.tif
- Figure 3/3A-G/image 3E sox2.tif
- __MACOSX/Figure 3/3A-G/._image 3E sox2.tif
- Figure 3/3A-G/image 3C vent2.tif
- __MACOSX/Figure 3/3A-G/._image 3C vent2.tif
- Figure 3/3A-G/image 3D myod.tif
- __MACOSX/Figure 3/3A-G/._image 3D myod.tif
- Figure 3/3A-G/image 3F gsc.tif
- __MACOSX/Figure 3/3A-G/._image 3F gsc.tif
- Figure 3/3A-G/image 3A sizzled.tif
- __MACOSX/Figure 3/3A-G/._image 3A sizzled.tif
- Figure 3/3P/phenotype 3P.xlsx
- __MACOSX/Figure 3/3P/._phenotype 3P.xlsx
- Figure 3/3P/.DS_Store
- __MACOSX/Figure 3/3P/._.DS_Store
- Figure 3/3M/.DS_Store
- __MACOSX/Figure 3/3M/._.DS_Store
- Figure 3/3M/image 3M normal.tif
- __MACOSX/Figure 3/3M/._image 3M normal.tif
- Figure 3/3M/image 3M severe.tif
- __MACOSX/Figure 3/3M/._image 3M severe.tif
- Figure 3/3M/image 3M mild.tif
- __MACOSX/Figure 3/3M/._image 3M mild.tif
- Figure 3/3M/image 3M moderate.tif
- __MACOSX/Figure 3/3M/._image 3M moderate.tif
- Figure 3/3J/DNA gel 3J wnt8.jpg
- __MACOSX/Figure 3/3J/._DNA gel 3J wnt8.jpg
- Figure 3/3J/.DS_Store
- __MACOSX/Figure 3/3J/._.DS_Store
- Figure 3/3J/DNA gel 3J odc.jpg
- __MACOSX/Figure 3/3J/._DNA gel 3J odc.jpg
- Figure 3/3J/DNA gel 3J xhox3.jpg
- __MACOSX/Figure 3/3J/._DNA gel 3J xhox3.jpg
- Figure 3/3J/DNA gel 3J xbra.jpg
- __MACOSX/Figure 3/3J/._DNA gel 3J xbra.jpg
- Figure 3/3Q/image 3Q dual-axis merge.tif
- __MACOSX/Figure 3/3Q/._image 3Q dual-axis merge.tif
- Figure 3/3Q/.DS_Store
- __MACOSX/Figure 3/3Q/._.DS_Store
- Figure 3/3Q/image 3Q dual-axis.tif
- __MACOSX/Figure 3/3Q/._image 3Q dual-axis.tif
- Figure 3/3Q/image 3Q dual-axis staining.tif
- __MACOSX/Figure 3/3Q/._image 3Q dual-axis staining.tif
- Figure 3/3Q/image 3Q one-axis staining.tif
- __MACOSX/Figure 3/3Q/._image 3Q one-axis staining.tif
- Figure 3/3Q/image 3Q one-axis merge.tif
- __MACOSX/Figure 3/3Q/._image 3Q one-axis merge.tif
- Figure 3/3Q/image 3Q one-axis.tif
- __MACOSX/Figure 3/3Q/._image 3Q one-axis.tif
- Figure 3/3T/.DS_Store
- __MACOSX/Figure 3/3T/._.DS_Store
- Figure 3/3T/western 3T Smad1.jpg
- __MACOSX/Figure 3/3T/._western 3T Smad1.jpg
- Figure 3/3T/western 3T tubulin.jpg
- __MACOSX/Figure 3/3T/._western 3T tubulin.jpg
- Figure 3/3T/replicate/
- __MACOSX/Figure 3/3T/._replicate
- Figure 3/3T/western 3T p-Smad1.jpg
- __MACOSX/Figure 3/3T/._western 3T p-Smad1.jpg
- Figure 3/3S/.DS_Store
- __MACOSX/Figure 3/3S/._.DS_Store
- Figure 3/3S/western 3S p-SMAD1.jpg
- __MACOSX/Figure 3/3S/._western 3S p-SMAD1.jpg
- Figure 3/3S/western 3S tubulin.jpg
- __MACOSX/Figure 3/3S/._western 3S tubulin.jpg
- Figure 3/3S/replicate/
- __MACOSX/Figure 3/3S/._replicate
- Figure 3/3S/western 3S Smad1.jpg
- __MACOSX/Figure 3/3S/._western 3S Smad1.jpg
- Figure 3/3O/image 3O mild.tif
- __MACOSX/Figure 3/3O/._image 3O mild.tif
- Figure 3/3O/image 3O normal.tif
- __MACOSX/Figure 3/3O/._image 3O normal.tif
- Figure 3/3O/.DS_Store
- __MACOSX/Figure 3/3O/._.DS_Store
- Figure 3/3O/image 3O severe.tif
- __MACOSX/Figure 3/3O/._image 3O severe.tif
- Figure 3/3H/.DS_Store
- __MACOSX/Figure 3/3H/._.DS_Store
- Figure 3/3H/replicate/
- __MACOSX/Figure 3/3H/._replicate
- Figure 3/3H/qPCR 3H.xlsx
- __MACOSX/Figure 3/3H/._qPCR 3H.xlsx
- Figure 3/3R/.DS_Store
- __MACOSX/Figure 3/3R/._.DS_Store
- Figure 3/3R/phenotype 3R.xlsx
- __MACOSX/Figure 3/3R/._phenotype 3R.xlsx
- Figure 3/3I/.DS_Store
- __MACOSX/Figure 3/3I/._.DS_Store
- Figure 3/3I/replicate/
- __MACOSX/Figure 3/3I/._replicate
- Figure 3/3I/qPCR 3I.xlsx
- __MACOSX/Figure 3/3I/._qPCR 3I.xlsx
- Figure 3/3N/.DS_Store
- __MACOSX/Figure 3/3N/._.DS_Store
- Figure 3/3N/phenotype 3N.xlsx
- __MACOSX/Figure 3/3N/._phenotype 3N.xlsx
- Figure 3/3L/replicate/.DS_Store
- __MACOSX/Figure 3/3L/replicate/._.DS_Store
- Figure 3/3L/replicate/qPCR 3L replicate.xlsx
- __MACOSX/Figure 3/3L/replicate/._qPCR 3L replicate.xlsx
- Figure 3/3T/replicate/.DS_Store
- __MACOSX/Figure 3/3T/replicate/._.DS_Store
- Figure 3/3T/replicate/western 3T p-Smad1 replicate.jpg
- __MACOSX/Figure 3/3T/replicate/._western 3T p-Smad1 replicate.jpg
- Figure 3/3T/replicate/western 3T tubulin replicate.jpg
- __MACOSX/Figure 3/3T/replicate/._western 3T tubulin replicate.jpg
- Figure 3/3T/replicate/western 3T Smad1 replicate.jpg
- __MACOSX/Figure 3/3T/replicate/._western 3T Smad1 replicate.jpg
- Figure 3/3S/replicate/.DS_Store
- __MACOSX/Figure 3/3S/replicate/._.DS_Store
- Figure 3/3S/replicate/western 3S p-SMAD1 replicate.jpg
- __MACOSX/Figure 3/3S/replicate/._western 3S p-SMAD1 replicate.jpg
- Figure 3/3S/replicate/western 3S tubulin replicate.jpg
- __MACOSX/Figure 3/3S/replicate/._western 3S tubulin replicate.jpg
- Figure 3/3S/replicate/western 3S Smad1 replicate.jpg
- __MACOSX/Figure 3/3S/replicate/._western 3S Smad1 replicate.jpg
- Figure 3/3H/replicate/.DS_Store
- __MACOSX/Figure 3/3H/replicate/._.DS_Store
- Figure 3/3H/replicate/qPCR 3H replicate.xlsx
- __MACOSX/Figure 3/3H/replicate/._qPCR 3H replicate.xlsx
- Figure 3/3I/replicate/qPCR 3I replicate.xlsx
- __MACOSX/Figure 3/3I/replicate/._qPCR 3I replicate.xlsx
- Figure 3/3I/replicate/.DS_Store
- __MACOSX/Figure 3/3I/replicate/._.DS_Store
