# Supplementary material for: ZSWIM4 regulates embryonic patterning and BMP signaling by promoting nuclear Smad1 degradation
Source: EMBO Rep. 2024 Jan 2;25(2):14. doi: 10.1038/s44319-023-00046-w (PMC10897318; doi:10.1038/s44319-023-00046-w)
Supplement: Supplementary file 4 — Source Data Fig. 3 [file 44319_2023_46_MOESM4_ESM.zip › Figure 3/3L/qPCR 3L.xlsx]

## Sheet: Sheet1
Fig 3L
	sox2	con	0.98
	sox2	con	1.05
	sox2	con	0.97
	sox2	zswim4MO	0.34
	sox2	zswim4MO	0.31
	sox2	zswim4MO	0.3
	sox3	con	1
	sox3	con	0.98
	sox3	con	1.03
	sox3	zswim4MO	0.38
	sox3	zswim4MO	0.39
	sox3	zswim4MO	0.38
	msx1	con	0.92
	msx1	con	1.05
	msx1	con	1.04
	msx1	zswim4MO	1.46
	msx1	zswim4MO	1.55
	msx1	zswim4MO	1.56
	epiker	con	0.83
	epiker	con	1.91
	epiker	con	0.63
	epiker	zswim4MO	5.37
	epiker	zswim4MO	6.77
	epiker	zswim4MO	4.56
