# Supplementary material for: ZSWIM4 regulates embryonic patterning and BMP signaling by promoting nuclear Smad1 degradation
Source: EMBO Rep. 2024 Jan 2;25(2):14. doi: 10.1038/s44319-023-00046-w (PMC10897318; doi:10.1038/s44319-023-00046-w)
Supplement: Supplementary file 4 — Source Data Fig. 3 [file 44319_2023_46_MOESM4_ESM.zip › Figure 3/3P/phenotype 3P.xlsx]

## Sheet: Sheet1
3P
		severe	mild	normal
	bmp4-60 pg	18	19	17
	bmp4+z4MO1-4 ng	47	18	9
