# Supplementary material for: ZSWIM4 regulates embryonic patterning and BMP signaling by promoting nuclear Smad1 degradation
Source: EMBO Rep. 2024 Jan 2;25(2):14. doi: 10.1038/s44319-023-00046-w (PMC10897318; doi:10.1038/s44319-023-00046-w)
Supplement: Supplementary file 4 — Source Data Fig. 3 [file 44319_2023_46_MOESM4_ESM.zip › Figure 3/3H/qPCR 3H.xlsx]

## Sheet: Sheet1
Fig 3H	sizzled	con	1.02
	sizzled	con	1.01
	sizzled	con	0.99
	sizzled	zswim4	0.61
	sizzled	zswim4	0.67
	sizzled	zswim4	0.67
	vent1	con	0.95
	vent1	con	1.03
	vent1	con	1.03
	vent1	zswim4	0.32
	vent1	zswim4	0.34
	vent1	zswim4	0.34
	vent2	con	0.96
	vent2	con	1.01
	vent2	con	1.03
	vent2	zswim4	0.74
	vent2	zswim4	0.66
	vent2	zswim4	0.67
	myod	con	1.02
	myod	con	1.08
	myod	con	0.93
	myod	zswim4	0.72
	myod	zswim4	0.73
	myod	zswim4	0.65
