# Supplementary material for: ZSWIM4 regulates embryonic patterning and BMP signaling by promoting nuclear Smad1 degradation
Source: EMBO Rep. 2024 Jan 2;25(2):14. doi: 10.1038/s44319-023-00046-w (PMC10897318; doi:10.1038/s44319-023-00046-w)
Supplement: Supplementary file 4 — Source Data Fig. 3 [file 44319_2023_46_MOESM4_ESM.zip › Figure 3/3R/phenotype 3R.xlsx]

## Sheet: Sheet1
3R		One axis	Double axis
	chd-30 pg	71	12
	chd+zswim4-200 pg	73	31
