# Supplementary material for: ZSWIM4 regulates embryonic patterning and BMP signaling by promoting nuclear Smad1 degradation
Source: EMBO Rep. 2024 Jan 2;25(2):14. doi: 10.1038/s44319-023-00046-w (PMC10897318; doi:10.1038/s44319-023-00046-w)
Supplement: Supplementary file 4 — Source Data Fig. 3 [file 44319_2023_46_MOESM4_ESM.zip › Figure 3/3I/qPCR 3I.xlsx]

## Sheet: Sheet1
Fig 3I
	sox2	con	0.96
	sox2	con	1.05
	sox2	con	0.99
	sox2	zswim4MO1	0.53
	sox2	zswim4MO1	0.48
	sox2	zswim4MO1	0.54
	cerberus	con	1.05
	cerberus	con	0.94
	cerberus	con	1.02
	cerberus	zswim4MO1	0.6
	cerberus	zswim4MO1	0.69
	cerberus	zswim4MO1	0.57
	gsc	con	0.98
	gsc	con	1.02
	gsc	con	1.01
	gsc	zswim4MO1	0.6
	gsc	zswim4MO1	0.58
	gsc	zswim4MO1	0.59
	chordin	con	0.96
	chordin	con	1.05
	chordin	con	1
	chordin	zswim4MO1	0.93
	chordin	zswim4MO1	0.9
	chordin	zswim4MO1	0.9
	sizzled	con	1.02
	sizzled	con	0.98
	sizzled	con	1
	sizzled	zswim4MO1	1.35274
	sizzled	zswim4MO1	1.2896
	sizzled	zswim4MO1	1.27492
	vent1	con	1.03
	vent1	con	0.98
	vent1	con	0.99
	vent1	zswim4MO1	1.09
	vent1	zswim4MO1	1.2
	vent1	zswim4MO1	1.18
