# Supplementary material for: ZSWIM4 regulates embryonic patterning and BMP signaling by promoting nuclear Smad1 degradation
Source: EMBO Rep. 2024 Jan 2;25(2):14. doi: 10.1038/s44319-023-00046-w (PMC10897318; doi:10.1038/s44319-023-00046-w)
Supplement: Supplementary file 4 — Source Data Fig. 3 [file 44319_2023_46_MOESM4_ESM.zip › Figure 3/3N/phenotype 3N.xlsx]

## Sheet: Sheet1
3N
		bmp4-300 pg	bmp4+zswim4-150 pg
	mild	0	26
	moderate	13	20
	severe	57	35
