# Supplementary material for: ZSWIM4 regulates embryonic patterning and BMP signaling by promoting nuclear Smad1 degradation
Source: EMBO Rep. 2024 Jan 2;25(2):14. doi: 10.1038/s44319-023-00046-w (PMC10897318; doi:10.1038/s44319-023-00046-w)
Supplement: Supplementary file 4 — Source Data Fig. 3 [file 44319_2023_46_MOESM4_ESM.zip › Figure 3/3L/replicate/qPCR 3L replicate.xlsx]

## Sheet: Sheet1
Fig 3L
	sox2	con	0.911255
	sox2	con	1.02785
	sox2	con	1.06765
	sox2	zswim4MO	0.304996
	sox2	zswim4MO	0.287633
	sox2	zswim4MO	0.278783
	sox3	con	1.01209
	sox3	con	0.970581
	sox3	con	1.018
	sox3	zswim4MO	0.385836
	sox3	zswim4MO	0.427331
	sox3	zswim4MO	0.447699
	msx1	con	0.956391
	msx1	con	1.04679
	msx1	con	0.998865
	msx1	zswim4MO	1.55411
	msx1	zswim4MO	1.55843
	msx1	zswim4MO	1.37378
	epiker	con	1.25997
	epiker	con	1.05
	epiker	con	0.793668
	epiker	zswim4MO	3.01094
	epiker	zswim4MO	3.54447
	epiker	zswim4MO	3.21253
