# Supplementary material for: ZSWIM4 regulates embryonic patterning and BMP signaling by promoting nuclear Smad1 degradation
Source: EMBO Rep. 2024 Jan 2;25(2):14. doi: 10.1038/s44319-023-00046-w (PMC10897318; doi:10.1038/s44319-023-00046-w)
Supplement: Supplementary file 4 — Source Data Fig. 3 [file 44319_2023_46_MOESM4_ESM.zip › Figure 3/3H/replicate/qPCR 3H replicate.xlsx]

## Sheet: Sheet1
3H
sizzled	con	1.00954
sizzled	con	1.11605
sizzled	con	0.967606
sizzled	zswim4	0.727418
sizzled	zswim4	0.859413
sizzled	zswim4	0.797705
vent1	con	1.17567
vent1	con	0.834264
vent1	con	1.07532
vent1	zswim4	0.789708
vent1	zswim4	0.706715
vent1	zswim4	0.719679
vent2	con	1.10488
vent2	con	0.964342
vent2	con	0.938541
vent2	zswim4	0.599499
vent2	zswim4	0.503249
vent2	zswim4	0.693232
myod	con	0.857685
myod	con	0.970124
myod	con	1.20184
myod	zswim4	0.717352
myod	zswim4	0.726818
myod	zswim4	0.742474
