# Supplementary material for: ZSWIM4 regulates embryonic patterning and BMP signaling by promoting nuclear Smad1 degradation
Source: EMBO Rep. 2024 Jan 2;25(2):14. doi: 10.1038/s44319-023-00046-w (PMC10897318; doi:10.1038/s44319-023-00046-w)
Supplement: Supplementary file 4 — Source Data Fig. 3 [file 44319_2023_46_MOESM4_ESM.zip › Figure 3/3I/replicate/qPCR 3I replicate.xlsx]

## Sheet: Sheet1
Fig 3I
	sox2	con	1.01088
	sox2	con	0.989398
	sox2	con	0.999837
	sox2	zswim4MO1	0.71457
	sox2	zswim4MO1	0.715383
	sox2	zswim4MO1	0.691653
	cerberus	con	0.940849
	cerberus	con	1.01089
	cerberus	con	1.05142
	cerberus	zswim4MO1	0.748475
	cerberus	zswim4MO1	0.827974
	cerberus	zswim4MO1	0.809761
	gsc	con	1.04
	gsc	con	1
	gsc	con	0.95
	gsc	zswim4MO1	0.7
	gsc	zswim4MO1	0.69
	gsc	zswim4MO1	0.73
	chordin	con	1.02702
	chordin	con	0.978068
	chordin	con	0.995521
	chordin	zswim4MO1	0.880078
	chordin	zswim4MO1	0.862815
	chordin	zswim4MO1	0.849112
	sizzled	con	1.02083
	sizzled	con	0.964065
	sizzled	con	1.01611
	sizzled	zswim4MO1	1.49
	sizzled	zswim4MO1	1.43
	sizzled	zswim4MO1	1.45
	vent1	con	1.01447
	vent1	con	0.993666
	vent1	con	0.992015
	vent1	zswim4MO1	1.13096
	vent1	zswim4MO1	1.16752
	vent1	zswim4MO1	1.17385
