# Supplementary material for: ZSWIM4 regulates embryonic patterning and BMP signaling by promoting nuclear Smad1 degradation
Source: EMBO Rep. 2024 Jan 2;25(2):14. doi: 10.1038/s44319-023-00046-w (PMC10897318; doi:10.1038/s44319-023-00046-w)
Supplement: Supplementary file 5 — Source Data Fig. 4 [file 44319_2023_46_MOESM5_ESM.zip]

Archive with 72 entries (61 files):
- Figure 4/
- __MACOSX/._Figure 4
- Figure 4/.DS_Store
- __MACOSX/Figure 4/._.DS_Store
- Figure 4/4E/
- __MACOSX/Figure 4/._4E
- Figure 4/4B/
- __MACOSX/Figure 4/._4B
- Figure 4/4K/
- __MACOSX/Figure 4/._4K
- Figure 4/4L/
- __MACOSX/Figure 4/._4L
- Figure 4/4C/
- __MACOSX/Figure 4/._4C
- Figure 4/4D/
- __MACOSX/Figure 4/._4D
- Figure 4/4A/
- __MACOSX/Figure 4/._4A
- Figure 4/4F/
- __MACOSX/Figure 4/._4F
- Figure 4/4H/
- __MACOSX/Figure 4/._4H
- Figure 4/4G/
- __MACOSX/Figure 4/._4G
- Figure 4/4E/.DS_Store
- __MACOSX/Figure 4/4E/._.DS_Store
- Figure 4/4E/qPCR 4E.xlsx
- __MACOSX/Figure 4/4E/._qPCR 4E.xlsx
- Figure 4/4B/.DS_Store
- __MACOSX/Figure 4/4B/._.DS_Store
- Figure 4/4B/qPCR 4B.xlsx
- __MACOSX/Figure 4/4B/._qPCR 4B.xlsx
- Figure 4/4K/.DS_Store
- __MACOSX/Figure 4/4K/._.DS_Store
- Figure 4/4K/western 4K Smad1 .jpg
- __MACOSX/Figure 4/4K/._western 4K Smad1 .jpg
- Figure 4/4K/western 4K GAPDH.jpg
- __MACOSX/Figure 4/4K/._western 4K GAPDH.jpg
- Figure 4/4K/western 4K p-Smad1 .jpg
- __MACOSX/Figure 4/4K/._western 4K p-Smad1 .jpg
- Figure 4/4L/western 4L Smad1 .jpg
- __MACOSX/Figure 4/4L/._western 4L Smad1 .jpg
- Figure 4/4L/.DS_Store
- __MACOSX/Figure 4/4L/._.DS_Store
- Figure 4/4L/western 4L tubulin.jpg
- __MACOSX/Figure 4/4L/._western 4L tubulin.jpg
- Figure 4/4L/western 4L p-Smad1 .jpg
- __MACOSX/Figure 4/4L/._western 4L p-Smad1 .jpg
- Figure 4/4C/.DS_Store
- __MACOSX/Figure 4/4C/._.DS_Store
- Figure 4/4C/qPCR 4C.xlsx
- __MACOSX/Figure 4/4C/._qPCR 4C.xlsx
- Figure 4/4D/.DS_Store
- __MACOSX/Figure 4/4D/._.DS_Store
- Figure 4/4D/luciferase 4D.xlsx
- __MACOSX/Figure 4/4D/._luciferase 4D.xlsx
- Figure 4/4A/.DS_Store
- __MACOSX/Figure 4/4A/._.DS_Store
- Figure 4/4A/luciferase 4A.xlsx
- __MACOSX/Figure 4/4A/._luciferase 4A.xlsx
- Figure 4/4F/.DS_Store
- __MACOSX/Figure 4/4F/._.DS_Store
- Figure 4/4F/qPCR 4F.xlsx
- __MACOSX/Figure 4/4F/._qPCR 4F.xlsx
- Figure 4/4H/.DS_Store
- __MACOSX/Figure 4/4H/._.DS_Store
- Figure 4/4H/qPCR 4H.xlsx
- __MACOSX/Figure 4/4H/._qPCR 4H.xlsx
- Figure 4/4G/.DS_Store
- __MACOSX/Figure 4/4G/._.DS_Store
- Figure 4/4G/qPCR 4G.xlsx
- __MACOSX/Figure 4/4G/._qPCR 4G.xlsx
