# Supplementary material for: ZSWIM4 regulates embryonic patterning and BMP signaling by promoting nuclear Smad1 degradation
Source: EMBO Rep. 2024 Jan 2;25(2):14. doi: 10.1038/s44319-023-00046-w (PMC10897318; doi:10.1038/s44319-023-00046-w)
Supplement: Supplementary file 5 — Source Data Fig. 4 [file 44319_2023_46_MOESM5_ESM.zip › Figure 4/4E/qPCR 4E.xlsx]

## Sheet: Sheet1
Fig 4E
	ID1	siNC	0.963764
	ID1	siNC	1.0376
	ID1	siNC	1.01
	ID1	siNC+BMP4	2.93665
	ID1	siNC+BMP4	3.32574
	ID1	siNC+BMP4	3.35
	ID1	siZSWIM4-3	0.898602
	ID1	siZSWIM4-3	1.02
	ID1	siZSWIM4-3	1.12
	ID1	siZSWIM4-3+BMP4	4.85402
	ID1	siZSWIM4-3+BMP4	4.84019
	ID1	siZSWIM4-3+BMP4	4.73
