# Supplementary material for: ZSWIM4 regulates embryonic patterning and BMP signaling by promoting nuclear Smad1 degradation
Source: EMBO Rep. 2024 Jan 2;25(2):14. doi: 10.1038/s44319-023-00046-w (PMC10897318; doi:10.1038/s44319-023-00046-w)
Supplement: Supplementary file 5 — Source Data Fig. 4 [file 44319_2023_46_MOESM5_ESM.zip › Figure 4/4B/qPCR 4B.xlsx]

## Sheet: Sheet1
Fig 4B	ID1	con	0.98872
	ID1	con	1.01141
	ID1	con	1
	ID1	ZSWIM4	0.876382
	ID1	ZSWIM4	0.958557
	ID1	ZSWIM4	0.93
	ID1	BMP4	2.28757
	ID1	BMP4	2.32503
	ID1	BMP4	2.35
	ID1	BMP4+Zswim4-0.5 μg	1.48509
	ID1	BMP4+Zswim4-0.5 μg	1.46422
	ID1	BMP4+Zswim4-0.5 μg	1.44
	ID1	BMP4+Zswim4-1.5 μg	0.920527
	ID1	BMP4+Zswim4-1.5 μg	0.919129
	ID1	BMP4+Zswim4-1.5 μg	0.9
