# Supplementary material for: ZSWIM4 regulates embryonic patterning and BMP signaling by promoting nuclear Smad1 degradation
Source: EMBO Rep. 2024 Jan 2;25(2):14. doi: 10.1038/s44319-023-00046-w (PMC10897318; doi:10.1038/s44319-023-00046-w)
Supplement: Supplementary file 5 — Source Data Fig. 4 [file 44319_2023_46_MOESM5_ESM.zip › Figure 4/4C/qPCR 4C.xlsx]

## Sheet: Sheet1
Fig 4C
	ID2	con	1.1123
	ID2	con	0.899037
	ID2	con	1.03
	ID2	ZSWIM4	0.998813
	ID2	ZSWIM4	0.843837
	ID2	ZSWIM4	0.9
	ID2	BMP4	2.91803
	ID2	BMP4	3.02588
	ID2	BMP4	2.98
	ID2	BMP4+Zswim4-0.5	1.65006
	ID2	BMP4+Zswim4-0.5	1.48772
	ID2	BMP4+Zswim4-0.5	1.53
	ID2	BMP4+Zswim4-1.5	1.11996
	ID2	BMP4+Zswim4-1.5	1.02385
	ID2	BMP4+Zswim4-1.5	1.09
