# Supplementary material for: ZSWIM4 regulates embryonic patterning and BMP signaling by promoting nuclear Smad1 degradation
Source: EMBO Rep. 2024 Jan 2;25(2):14. doi: 10.1038/s44319-023-00046-w (PMC10897318; doi:10.1038/s44319-023-00046-w)
Supplement: Supplementary file 5 — Source Data Fig. 4 [file 44319_2023_46_MOESM5_ESM.zip › Figure 4/4D/luciferase 4D.xlsx]

## Sheet: Sheet1
Fig 4D
		siNC	1.00188
		siNC	1.09
		siNC	0.95
		siNC+BMP4	3.19517
		siNC+BMP4	3.53867
		siNC+BMP4	3.3
		siZSWIM4	1.24619
		siZSWIM4	1.31504
		siZSWIM4	1.3
		siZSWIM4+BMP4	5.11462
		siZSWIM4+BMP4	4.87784
		siZSWIM4+BMP4	5.17
