# Supplementary material for: ZSWIM4 regulates embryonic patterning and BMP signaling by promoting nuclear Smad1 degradation
Source: EMBO Rep. 2024 Jan 2;25(2):14. doi: 10.1038/s44319-023-00046-w (PMC10897318; doi:10.1038/s44319-023-00046-w)
Supplement: Supplementary file 5 — Source Data Fig. 4 [file 44319_2023_46_MOESM5_ESM.zip › Figure 4/4A/luciferase 4A.xlsx]

## Sheet: Sheet1
Fig 4A	BRE luciferase	con	1.05
		con	1.02
		con	0.94
		BMP4	2.01
		BMP4	2.03
		BMP4	2.1
		ZSWIM4	1.06
		ZSWIM4	1.04
		ZSWIM4	1.07
		BMP4+Zswim4-0.5 μg	1.98
		BMP4+Zswim4-0.5 μg	1.95
		BMP4+Zswim4-0.5 μg	1.91
		BMP4+Zswim4-1.0 μg	1.57
		BMP4+Zswim4-1.0 μg	1.52
		BMP4+Zswim4-1.0 μg	1.54
		BMP4+Zswim4-1.5 μg	1.01
		BMP4+Zswim4-1.5 μg	1.03
		BMP4+Zswim4-1.5 μg	0.98
