# Supplementary material for: ZSWIM4 regulates embryonic patterning and BMP signaling by promoting nuclear Smad1 degradation
Source: EMBO Rep. 2024 Jan 2;25(2):14. doi: 10.1038/s44319-023-00046-w (PMC10897318; doi:10.1038/s44319-023-00046-w)
Supplement: Supplementary file 5 — Source Data Fig. 4 [file 44319_2023_46_MOESM5_ESM.zip › Figure 4/4F/qPCR 4F.xlsx]

## Sheet: Sheet1
Fig 4F
	ID2	siNC	1.02132
	ID2	siNC	0.979126
	ID2	siNC	1
	ID2	siNC+BMP4	3.1994
	ID2	siNC+BMP4	3.29112
	ID2	siNC+BMP4	3.23
	ID2	siZSWIM4-3	0.798373
	ID2	siZSWIM4-3	0.935675
	ID2	siZSWIM4-3	0.98
	ID2	siZSWIM4-3+BMP4	4.85981
	ID2	siZSWIM4-3+BMP4	4.63802
	ID2	siZSWIM4-3+BMP4	4.74
