# Supplementary material for: ZSWIM4 regulates embryonic patterning and BMP signaling by promoting nuclear Smad1 degradation
Source: EMBO Rep. 2024 Jan 2;25(2):14. doi: 10.1038/s44319-023-00046-w (PMC10897318; doi:10.1038/s44319-023-00046-w)
Supplement: Supplementary file 5 — Source Data Fig. 4 [file 44319_2023_46_MOESM5_ESM.zip › Figure 4/4H/qPCR 4H.xlsx]

## Sheet: Sheet1
Fig 4H
	ID1	WT	0.97
	ID1	WT	1.08
	ID1	WT	0.95
	ID1	Z9	2.03
	ID1	Z9	2.2
	ID1	Z9	2.22
	ID1	WT+BMP2	3.59
	ID1	WT+BMP2	3.4
	ID1	WT+BMP2	3.8
	ID1	Z9+BMP2	6.88
	ID1	Z9+BMP2	6.61
	ID1	Z9+BMP2	7.34
