# Supplementary material for: ZSWIM4 regulates embryonic patterning and BMP signaling by promoting nuclear Smad1 degradation
Source: EMBO Rep. 2024 Jan 2;25(2):14. doi: 10.1038/s44319-023-00046-w (PMC10897318; doi:10.1038/s44319-023-00046-w)
Supplement: Supplementary file 5 — Source Data Fig. 4 [file 44319_2023_46_MOESM5_ESM.zip › Figure 4/4G/qPCR 4G.xlsx]

## Sheet: Sheet1
Fig 4G
	ID1	WT	0.99
	ID1	WT	1.01
	ID1	WT	1.02
	ID1	Z7	2.72
	ID1	Z7	2.63
	ID1	Z7	2.76
	ID1	WT+BMP2	3.63
	ID1	WT+BMP2	4.09
	ID1	WT+BMP2	3.75
	ID1	Z7+BMP2	7.01
	ID1	Z7+BMP2	6.67
	ID1	Z7+BMP2	6.92
