# Supplementary material for: ZSWIM4 regulates embryonic patterning and BMP signaling by promoting nuclear Smad1 degradation
Source: EMBO Rep. 2024 Jan 2;25(2):14. doi: 10.1038/s44319-023-00046-w (PMC10897318; doi:10.1038/s44319-023-00046-w)
Supplement: Supplementary file 6 — Source Data Fig. 5 [file 44319_2023_46_MOESM6_ESM.zip]

Archive with 128 entries (112 files):
- Figure 5/
- __MACOSX/._Figure 5
- Figure 5/5I/
- __MACOSX/Figure 5/._5I
- Figure 5/5G/
- __MACOSX/Figure 5/._5G
- Figure 5/5A/
- __MACOSX/Figure 5/._5A
- Figure 5/5F/
- __MACOSX/Figure 5/._5F
- Figure 5/5H/
- __MACOSX/Figure 5/._5H
- Figure 5/.DS_Store
- __MACOSX/Figure 5/._.DS_Store
- Figure 5/5C/
- __MACOSX/Figure 5/._5C
- Figure 5/5D/
- __MACOSX/Figure 5/._5D
- Figure 5/5E/
- __MACOSX/Figure 5/._5E
- Figure 5/5B/
- __MACOSX/Figure 5/._5B
- Figure 5/5K/
- __MACOSX/Figure 5/._5K
- Figure 5/5I/western 5I Zswim4 Smad1.jpg
- __MACOSX/Figure 5/5I/._western 5I Zswim4 Smad1.jpg
- Figure 5/5I/western 5I zswim4-2.jpg
- __MACOSX/Figure 5/5I/._western 5I zswim4-2.jpg
- Figure 5/5I/.DS_Store
- __MACOSX/Figure 5/5I/._.DS_Store
- Figure 5/5I/western 5I Smad1-3.jpg
- __MACOSX/Figure 5/5I/._western 5I Smad1-3.jpg
- Figure 5/5I/western 5I Smad1-2.jpg
- __MACOSX/Figure 5/5I/._western 5I Smad1-2.jpg
- Figure 5/5G/western 5G Ubiqutin.jpg
- __MACOSX/Figure 5/5G/._western 5G Ubiqutin.jpg
- Figure 5/5G/.DS_Store
- __MACOSX/Figure 5/5G/._.DS_Store
- Figure 5/5G/western 5G Smad1.jpg
- __MACOSX/Figure 5/5G/._western 5G Smad1.jpg
- Figure 5/5A/.DS_Store
- __MACOSX/Figure 5/5A/._.DS_Store
- Figure 5/5A/luciferase 5A.xlsx
- __MACOSX/Figure 5/5A/._luciferase 5A.xlsx
- Figure 5/5F/.DS_Store
- __MACOSX/Figure 5/5F/._.DS_Store
- Figure 5/5F/western 5F Smad1-1.jpg
- __MACOSX/Figure 5/5F/._western 5F Smad1-1.jpg
- Figure 5/5F/western 5F Smad1-2.jpg
- __MACOSX/Figure 5/5F/._western 5F Smad1-2.jpg
- Figure 5/5F/western 5F GAPDH.jpg
- __MACOSX/Figure 5/5F/._western 5F GAPDH.jpg
- Figure 5/5F/western 5F Ubiquitin.jpg
- __MACOSX/Figure 5/5F/._western 5F Ubiquitin.jpg
- Figure 5/5F/replicate/
- __MACOSX/Figure 5/5F/._replicate
- Figure 5/5F/western 5F Zswim4.jpg
- __MACOSX/Figure 5/5F/._western 5F Zswim4.jpg
- Figure 5/5H/.DS_Store
- __MACOSX/Figure 5/5H/._.DS_Store
- Figure 5/5H/western 5H Ubiqutin.jpg
- __MACOSX/Figure 5/5H/._western 5H Ubiqutin.jpg
- Figure 5/5H/western 5H Smad1.jpg
- __MACOSX/Figure 5/5H/._western 5H Smad1.jpg
- Figure 5/5C/western 5C Tubulin.jpg
- __MACOSX/Figure 5/5C/._western 5C Tubulin.jpg
- Figure 5/5C/.DS_Store
- __MACOSX/Figure 5/5C/._.DS_Store
- Figure 5/5C/replicate/
- __MACOSX/Figure 5/5C/._replicate
- Figure 5/5C/western 5C Smad1.jpg
- __MACOSX/Figure 5/5C/._western 5C Smad1.jpg
- Figure 5/5D/western 5D GAPDH-2.jpg
- __MACOSX/Figure 5/5D/._western 5D GAPDH-2.jpg
- Figure 5/5D/.DS_Store
- __MACOSX/Figure 5/5D/._.DS_Store
- Figure 5/5D/western 5D GAPDH-1.jpg
- __MACOSX/Figure 5/5D/._western 5D GAPDH-1.jpg
- Figure 5/5D/western 5D Zswim4.jpg
- __MACOSX/Figure 5/5D/._western 5D Zswim4.jpg
- Figure 5/5D/replicate/
- __MACOSX/Figure 5/5D/._replicate
- Figure 5/5D/western 5D Smad1-1.jpg
- __MACOSX/Figure 5/5D/._western 5D Smad1-1.jpg
- Figure 5/5D/western 5D Smad1-2.jpg
- __MACOSX/Figure 5/5D/._western 5D Smad1-2.jpg
- Figure 5/5E/.DS_Store
- __MACOSX/Figure 5/5E/._.DS_Store
- Figure 5/5E/CHX treatment 5E.xlsx
- __MACOSX/Figure 5/5E/._CHX treatment 5E.xlsx
- Figure 5/5E/replicate/
- __MACOSX/Figure 5/5E/._replicate
- Figure 5/5B/.DS_Store
- __MACOSX/Figure 5/5B/._.DS_Store
- Figure 5/5B/western 5B Smad1 Zswim4 GAPDH.jpg
- __MACOSX/Figure 5/5B/._western 5B Smad1 Zswim4 GAPDH.jpg
- Figure 5/5B/replicate/
- __MACOSX/Figure 5/5B/._replicate
- Figure 5/5K/western 5K smad1.jpg
- __MACOSX/Figure 5/5K/._western 5K smad1.jpg
- Figure 5/5K/.DS_Store
- __MACOSX/Figure 5/5K/._.DS_Store
- Figure 5/5K/western 5K zswim4-2.jpg
- __MACOSX/Figure 5/5K/._western 5K zswim4-2.jpg
- Figure 5/5K/western 5K zswim4.jpg
- __MACOSX/Figure 5/5K/._western 5K zswim4.jpg
- Figure 5/5F/replicate/western 5F GAPDH Smad1 Zswim4 replicate.jpg
- __MACOSX/Figure 5/5F/replicate/._western 5F GAPDH Smad1 Zswim4 replicate.jpg
- Figure 5/5F/replicate/.DS_Store
- __MACOSX/Figure 5/5F/replicate/._.DS_Store
- Figure 5/5F/replicate/western 5F Smad1-2 replicate.jpg
- __MACOSX/Figure 5/5F/replicate/._western 5F Smad1-2 replicate.jpg
- Figure 5/5F/replicate/western 5F Ubiquitin replicate.jpg
- __MACOSX/Figure 5/5F/replicate/._western 5F Ubiquitin replicate.jpg
- Figure 5/5C/replicate/.DS_Store
- __MACOSX/Figure 5/5C/replicate/._.DS_Store
- Figure 5/5C/replicate/western 5C Tubulin Smad1 replicate.jpg
- __MACOSX/Figure 5/5C/replicate/._western 5C Tubulin Smad1 replicate.jpg
- Figure 5/5D/replicate/.DS_Store
- __MACOSX/Figure 5/5D/replicate/._.DS_Store
- Figure 5/5D/replicate/western 5D GAPDH Smad1 Zswim4 replicate.jpg
- __MACOSX/Figure 5/5D/replicate/._western 5D GAPDH Smad1 Zswim4 replicate.jpg
- Figure 5/5E/replicate/CHX treatment 5E replicate.xlsx
- __MACOSX/Figure 5/5E/replicate/._CHX treatment 5E replicate.xlsx
- Figure 5/5B/replicate/.DS_Store
- __MACOSX/Figure 5/5B/replicate/._.DS_Store
- Figure 5/5B/replicate/western 5B Smad1 Zswim4 GAPDH replicate.jpg
- __MACOSX/Figure 5/5B/replicate/._western 5B Smad1 Zswim4 GAPDH replicate.jpg
