# Supplementary material for: ZSWIM4 regulates embryonic patterning and BMP signaling by promoting nuclear Smad1 degradation
Source: EMBO Rep. 2024 Jan 2;25(2):14. doi: 10.1038/s44319-023-00046-w (PMC10897318; doi:10.1038/s44319-023-00046-w)
Supplement: Supplementary file 6 — Source Data Fig. 5 [file 44319_2023_46_MOESM6_ESM.zip › Figure 5/5A/luciferase 5A.xlsx]

## Sheet: Sheet1
5A
	con	38.0471
	con	41.4689
	con	40.15
	BMPR1A-CA	119.909
	BMPR1A-CA	134.792
	BMPR1A-CA	139.87
	BMPR1A-CA+ZSWIM4	66.9594
	BMPR1A-CA+ZSWIM4	68.4603
	BMPR1A-CA+ZSWIM4	70.46
	DVD+Smad4	215.39
	DVD+Smad4	207.385
	DVD+Smad4	214.57
	DVD+Smad4+ZSWIM4	113.208
	DVD+Smad4+ZSWIM4	114.652
	DVD+Smad4+ZSWIM4	118.46
