# Supplementary material for: ZSWIM4 regulates embryonic patterning and BMP signaling by promoting nuclear Smad1 degradation
Source: EMBO Rep. 2024 Jan 2;25(2):14. doi: 10.1038/s44319-023-00046-w (PMC10897318; doi:10.1038/s44319-023-00046-w)
Supplement: Supplementary file 6 — Source Data Fig. 5 [file 44319_2023_46_MOESM6_ESM.zip › Figure 5/5E/CHX treatment 5E.xlsx]

## Sheet: Sheet1
5E
	SMAD1	0 min	0
	SMAD1	45 min	-0.137849
	SMAD1	90 min	-0.16219
	SMAD1	180 min	-0.181188
	SMAD1+ZSWIM4	0 min	-0.0868335
	SMAD1+ZSWIM4	45 min	-0.229931
	SMAD1+ZSWIM4	90 min	-0.299484
	SMAD1+ZSWIM4	180 min	-0.498111
