# Supplementary material for: ZSWIM4 regulates embryonic patterning and BMP signaling by promoting nuclear Smad1 degradation
Source: EMBO Rep. 2024 Jan 2;25(2):14. doi: 10.1038/s44319-023-00046-w (PMC10897318; doi:10.1038/s44319-023-00046-w)
Supplement: Supplementary file 7 — Source Data Fig. 6 [file 44319_2023_46_MOESM7_ESM.zip]

Archive with 50 entries (44 files):
- Figure 6/
- __MACOSX/._Figure 6
- Figure 6/6F/
- __MACOSX/Figure 6/._6F
- Figure 6/6H/
- __MACOSX/Figure 6/._6H
- Figure 6/6I/
- __MACOSX/Figure 6/._6I
- Figure 6/.DS_Store
- __MACOSX/Figure 6/._.DS_Store
- Figure 6/6D/
- __MACOSX/Figure 6/._6D
- Figure 6/6C/
- __MACOSX/Figure 6/._6C
- Figure 6/6F/western 6F CUL2-2.jpg
- __MACOSX/Figure 6/6F/._western 6F CUL2-2.jpg
- Figure 6/6F/.DS_Store
- __MACOSX/Figure 6/6F/._.DS_Store
- Figure 6/6F/western 6F Zswim4.jpg
- __MACOSX/Figure 6/6F/._western 6F Zswim4.jpg
- Figure 6/6F/western 6F Zswim4-2.jpg
- __MACOSX/Figure 6/6F/._western 6F Zswim4-2.jpg
- Figure 6/6F/western 6F CUL2.jpg
- __MACOSX/Figure 6/6F/._western 6F CUL2.jpg
- Figure 6/6H/.DS_Store
- __MACOSX/Figure 6/6H/._.DS_Store
- Figure 6/6H/western 6H ELOB zswim4.jpg
- __MACOSX/Figure 6/6H/._western 6H ELOB zswim4.jpg
- Figure 6/6I/.DS_Store
- __MACOSX/Figure 6/6I/._.DS_Store
- Figure 6/6I/western 6I ELOC-2.jpg
- __MACOSX/Figure 6/6I/._western 6I ELOC-2.jpg
- Figure 6/6I/western 6I ELOC.jpg
- __MACOSX/Figure 6/6I/._western 6I ELOC.jpg
- Figure 6/6I/western 6I zswim4.jpg
- __MACOSX/Figure 6/6I/._western 6I zswim4.jpg
- Figure 6/6D/.DS_Store
- __MACOSX/Figure 6/6D/._.DS_Store
- Figure 6/6D/western 6D ELOC.jpg
- __MACOSX/Figure 6/6D/._western 6D ELOC.jpg
- Figure 6/6D/western 6D Zswim4.jpg
- __MACOSX/Figure 6/6D/._western 6D Zswim4.jpg
- Figure 6/6C/.DS_Store
- __MACOSX/Figure 6/6C/._.DS_Store
- Figure 6/6C/western 6C Zswim4-2.jpg
- __MACOSX/Figure 6/6C/._western 6C Zswim4-2.jpg
- Figure 6/6C/western 6C Zswim4.jpg
- __MACOSX/Figure 6/6C/._western 6C Zswim4.jpg
- Figure 6/6C/western 6C ELOB.jpg
- __MACOSX/Figure 6/6C/._western 6C ELOB.jpg
