# Supplementary material for: ZSWIM4 regulates embryonic patterning and BMP signaling by promoting nuclear Smad1 degradation
Source: EMBO Rep. 2024 Jan 2;25(2):14. doi: 10.1038/s44319-023-00046-w (PMC10897318; doi:10.1038/s44319-023-00046-w)
Supplement: Supplementary file 8 — Source Data Fig. 7 [file 44319_2023_46_MOESM8_ESM.zip]

Archive with 96 entries (84 files):
- Figure 7/
- __MACOSX/._Figure 7
- Figure 7/.DS_Store
- __MACOSX/Figure 7/._.DS_Store
- Figure 7/7D/
- __MACOSX/Figure 7/._7D
- Figure 7/7C/
- __MACOSX/Figure 7/._7C
- Figure 7/7B/
- __MACOSX/Figure 7/._7B
- Figure 7/7E/
- __MACOSX/Figure 7/._7E
- Figure 7/7F/
- __MACOSX/Figure 7/._7F
- Figure 7/7A/
- __MACOSX/Figure 7/._7A
- Figure 7/7D/.DS_Store
- __MACOSX/Figure 7/7D/._.DS_Store
- Figure 7/7D/replicate/
- __MACOSX/Figure 7/7D/._replicate
- Figure 7/7D/qPCR 7D.xlsx
- __MACOSX/Figure 7/7D/._qPCR 7D.xlsx
- Figure 7/7C/.DS_Store
- __MACOSX/Figure 7/7C/._.DS_Store
- Figure 7/7C/luciferase 7C.xlsx
- __MACOSX/Figure 7/7C/._luciferase 7C.xlsx
- Figure 7/7B/.DS_Store
- __MACOSX/Figure 7/7B/._.DS_Store
- Figure 7/7B/western 7B smad1-2.jpg
- __MACOSX/Figure 7/7B/._western 7B smad1-2.jpg
- Figure 7/7B/replicate/
- __MACOSX/Figure 7/7B/._replicate
- Figure 7/7B/western 7B ubiquitin smad1.jpg
- __MACOSX/Figure 7/7B/._western 7B ubiquitin smad1.jpg
- Figure 7/7B/western 7B zswim4.jpg
- __MACOSX/Figure 7/7B/._western 7B zswim4.jpg
- Figure 7/7B/western 7B elob eloc.jpg
- __MACOSX/Figure 7/7B/._western 7B elob eloc.jpg
- Figure 7/7B/western 7B GAPDH.jpg
- __MACOSX/Figure 7/7B/._western 7B GAPDH.jpg
- Figure 7/7E/.DS_Store
- __MACOSX/Figure 7/7E/._.DS_Store
- Figure 7/7E/replicate/
- __MACOSX/Figure 7/7E/._replicate
- Figure 7/7E/qPCR 7E.xlsx
- __MACOSX/Figure 7/7E/._qPCR 7E.xlsx
- Figure 7/7F/.DS_Store
- __MACOSX/Figure 7/7F/._.DS_Store
- Figure 7/7F/luciferase 7F.xlsx
- __MACOSX/Figure 7/7F/._luciferase 7F.xlsx
- Figure 7/7F/replicate/
- __MACOSX/Figure 7/7F/._replicate
- Figure 7/7A/western 7A smad1.jpg
- __MACOSX/Figure 7/7A/._western 7A smad1.jpg
- Figure 7/7A/western 7A GAPDH.jpg
- __MACOSX/Figure 7/7A/._western 7A GAPDH.jpg
- Figure 7/7A/.DS_Store
- __MACOSX/Figure 7/7A/._.DS_Store
- Figure 7/7A/western 7A zswim4.jpg
- __MACOSX/Figure 7/7A/._western 7A zswim4.jpg
- Figure 7/7A/replicate/
- __MACOSX/Figure 7/7A/._replicate
- Figure 7/7A/western 7A elob eloc.jpg
- __MACOSX/Figure 7/7A/._western 7A elob eloc.jpg
- Figure 7/7D/replicate/.DS_Store
- __MACOSX/Figure 7/7D/replicate/._.DS_Store
- Figure 7/7D/replicate/qPCR 7D replicate.xlsx
- __MACOSX/Figure 7/7D/replicate/._qPCR 7D replicate.xlsx
- Figure 7/7B/replicate/western 7B ubiquitin replicate.jpg
- __MACOSX/Figure 7/7B/replicate/._western 7B ubiquitin replicate.jpg
- Figure 7/7B/replicate/western 7B elob eloc zswim4 replicate.jpg
- __MACOSX/Figure 7/7B/replicate/._western 7B elob eloc zswim4 replicate.jpg
- Figure 7/7B/replicate/.DS_Store
- __MACOSX/Figure 7/7B/replicate/._.DS_Store
- Figure 7/7B/replicate/western 7B smad1 replicate.jpg
- __MACOSX/Figure 7/7B/replicate/._western 7B smad1 replicate.jpg
- Figure 7/7B/replicate/western 7B GAPDH replicate.jpg
- __MACOSX/Figure 7/7B/replicate/._western 7B GAPDH replicate.jpg
- Figure 7/7B/replicate/western 7B smad1-2 replicate.jpg
- __MACOSX/Figure 7/7B/replicate/._western 7B smad1-2 replicate.jpg
- Figure 7/7E/replicate/.DS_Store
- __MACOSX/Figure 7/7E/replicate/._.DS_Store
- Figure 7/7E/replicate/qPCR 7E replicate.xlsx
- __MACOSX/Figure 7/7E/replicate/._qPCR 7E replicate.xlsx
- Figure 7/7F/replicate/.DS_Store
- __MACOSX/Figure 7/7F/replicate/._.DS_Store
- Figure 7/7F/replicate/luciferase 7F replicate.xlsx
- __MACOSX/Figure 7/7F/replicate/._luciferase 7F replicate.xlsx
- Figure 7/7A/replicate/western 7A zswim4 smad1 replicate.jpg
- __MACOSX/Figure 7/7A/replicate/._western 7A zswim4 smad1 replicate.jpg
- Figure 7/7A/replicate/.DS_Store
- __MACOSX/Figure 7/7A/replicate/._.DS_Store
- Figure 7/7A/replicate/western 7A GAPDH replicate.jpg
- __MACOSX/Figure 7/7A/replicate/._western 7A GAPDH replicate.jpg
- Figure 7/7A/replicate/western 7A elob eloc replicate.jpg
- __MACOSX/Figure 7/7A/replicate/._western 7A elob eloc replicate.jpg
