# Supplementary material for: ZSWIM4 regulates embryonic patterning and BMP signaling by promoting nuclear Smad1 degradation
Source: EMBO Rep. 2024 Jan 2;25(2):14. doi: 10.1038/s44319-023-00046-w (PMC10897318; doi:10.1038/s44319-023-00046-w)
Supplement: Supplementary file 8 — Source Data Fig. 7 [file 44319_2023_46_MOESM8_ESM.zip › Figure 7/7D/qPCR 7D.xlsx]

## Sheet: Sheet1
Fig 7D
	epiker	AC	1.01674
	epiker	AC	0.99134
	epiker	AC	0.992124
	epiker	Cul2	2.06995
	epiker	Cul2	2.17773
	epiker	Cul2	2.06179
	epiker	ELOB/ELOC	0.915867
	epiker	ELOB/ELOC	0.700753
	epiker	ELOB/ELOC	0.900668
	epiker	BMP4	4.58463
	epiker	BMP4	4.42755
	epiker	BMP4	4.66952
	epiker	BMP4+Cul2	3.49218
	epiker	BMP4+Cul2	3.29717
	epiker	BMP4+Cul2	2.98828
	epiker	BMP4+ELOB/ELOC	1.21899
	epiker	BMP4+ELOB/ELOC	1.41349
	epiker	BMP4+ELOB/ELOC	1.5182
	msx1	AC	0.999478
	msx1	AC	1.01125
	msx1	AC	0.989388
	msx1	Cul2	1.48951
	msx1	Cul2	1.49846
	msx1	Cul2	1.50472
	msx1	ELOB/ELOC	0.979639
	msx1	ELOB/ELOC	0.996846
	msx1	ELOB/ELOC	0.961272
	msx1	BMP4	2.15347
	msx1	BMP4	2.02336
	msx1	BMP4	1.95861
	msx1	BMP4+Cul2	1.75429
	msx1	BMP4+Cul2	1.80252
	msx1	BMP4+Cul2	1.77328
	msx1	BMP4+ELOB/ELOC	0.983014
	msx1	BMP4+ELOB/ELOC	0.998182
	msx1	BMP4+ELOB/ELOC	0.974215
	xbra	AC	0
	xbra	AC	0.01
	xbra	AC	0
	xbra	Cul2	0
	xbra	Cul2	0.01
	xbra	Cul2	0
	xbra	ELOB/ELOC	0
	xbra	ELOB/ELOC	0.01
	xbra	ELOB/ELOC	0.01
	xbra	BMP4	1.04
	xbra	BMP4	1.03
	xbra	BMP4	0.93
	xbra	BMP4+Cul2	0.41
	xbra	BMP4+Cul2	0.49
	xbra	BMP4+Cul2	0.49
	xbra	BMP4+ELOB/ELOC	0.03
	xbra	BMP4+ELOB/ELOC	0.06
	xbra	BMP4+ELOB/ELOC	0.07
