# Supplementary material for: ZSWIM4 regulates embryonic patterning and BMP signaling by promoting nuclear Smad1 degradation
Source: EMBO Rep. 2024 Jan 2;25(2):14. doi: 10.1038/s44319-023-00046-w (PMC10897318; doi:10.1038/s44319-023-00046-w)
Supplement: Supplementary file 8 — Source Data Fig. 7 [file 44319_2023_46_MOESM8_ESM.zip › Figure 7/7C/luciferase 7C.xlsx]

## Sheet: Sheet1
Fig 7C
	con	without BMP2	50.9526
	con	without BMP2	49.3288
	con	without BMP2	52.9573
	Zswim4-FLAG	without BMP2	48.0288
	Zswim4-FLAG	without BMP2	47.03
	Zswim4-FLAG	without BMP2	46.8356
	Cul2	without BMP2	49.5412
	Cul2	without BMP2	48.8477
	Cul2	without BMP2	51.6244
	Zswim4-FLAG+Cul2	without BMP2	44.438
	Zswim4-FLAG+Cul2	without BMP2	43.548
	Zswim4-FLAG+Cul2	without BMP2	41.3467
	Zswim4-FLAG+Cul2+ELOB/ELOC-FLAG	without BMP2	38.3861
	Zswim4-FLAG+Cul2+ELOB/ELOC-FLAG	without BMP2	39.067
	Zswim4-FLAG+Cul2+ELOB/ELOC-FLAG	without BMP2	39.7334
	con	with BMP2	78.8875
	con	with BMP2	78.3766
	con	with BMP2	79.0863
	Zswim4-FLAG	with BMP2	73.0539
	Zswim4-FLAG	with BMP2	75.6796
	Zswim4-FLAG	with BMP2	72.1278
	Cul2	with BMP2	71.065
	Cul2	with BMP2	72.455
	Cul2	with BMP2	70.2865
	Zswim4-FLAG+Cul2	with BMP2	64.876
	Zswim4-FLAG+Cul2	with BMP2	61.853
	Zswim4-FLAG+Cul2	with BMP2	60.1367
	Zswim4-FLAG+Cul2+ELOB/ELOC-FLAG	with BMP2	53.728
	Zswim4-FLAG+Cul2+ELOB/ELOC-FLAG	with BMP2	56.832
	Zswim4-FLAG+Cul2+ELOB/ELOC-FLAG	with BMP2	54.0754
