# Supplementary material for: ZSWIM4 regulates embryonic patterning and BMP signaling by promoting nuclear Smad1 degradation
Source: EMBO Rep. 2024 Jan 2;25(2):14. doi: 10.1038/s44319-023-00046-w (PMC10897318; doi:10.1038/s44319-023-00046-w)
Supplement: Supplementary file 8 — Source Data Fig. 7 [file 44319_2023_46_MOESM8_ESM.zip › Figure 7/7F/luciferase 7F.xlsx]

## Sheet: Sheet1
Fig 7F
	AC	16374
	AC	24185
	AC	22714
	BMP4	318633
	BMP4	315889
	BMP4	334788
	BMP4+Zswim44	204488
	BMP4+Zswim44	274599
	BMP4+Zswim44	276415
	BMP4+Cul2	235794
	BMP4+Cul2	281620
	BMP4+Cul2	230281
	BMP4+ELOB/ELOC	265657
	BMP4+ELOB/ELOC	263226
	BMP4+ELOB/ELOC	297576
	BMP4+Zswim4+Cul2+ELOB/ELOC	127545
	BMP4+Zswim4+Cul2+ELOB/ELOC	143888
	BMP4+Zswim4+Cul2+ELOB/ELOC	123185
