# Supplementary material for: ZSWIM4 regulates embryonic patterning and BMP signaling by promoting nuclear Smad1 degradation
Source: EMBO Rep. 2024 Jan 2;25(2):14. doi: 10.1038/s44319-023-00046-w (PMC10897318; doi:10.1038/s44319-023-00046-w)
Supplement: Supplementary file 8 — Source Data Fig. 7 [file 44319_2023_46_MOESM8_ESM.zip › Figure 7/7D/replicate/qPCR 7D replicate.xlsx]

## Sheet: Sheet1
Fig 7D
	epiker	AC	0.986319
	epiker	AC	1.01988
	epiker	AC	0.994106
	epiker	Cul2	1.96187
	epiker	Cul2	1.98348
	epiker	Cul2	2.28527
	epiker	ELOB/ELOC	0.591146
	epiker	ELOB/ELOC	0.816416
	epiker	ELOB/ELOC	0.686758
	epiker	BMP4	4.01819
	epiker	BMP4	4.3005
	epiker	BMP4	4.44308
	epiker	BMP4+Cul2	3.54235
	epiker	BMP4+Cul2	3.94501
	epiker	BMP4+Cul2	3.72539
	epiker	BMP4+ELOB/ELOC	1.19479
	epiker	BMP4+ELOB/ELOC	1.09048
	epiker	BMP4+ELOB/ELOC	0.874026
	msx1	AC	1.01435
	msx1	AC	1.00036
	msx1	AC	0.9855
	msx1	Cul2	0.993487
	msx1	Cul2	1.34559
	msx1	Cul2	1.11339
	msx1	ELOB/ELOC	0.939637
	msx1	ELOB/ELOC	0.943325
	msx1	ELOB/ELOC	1.08867
	msx1	BMP4	2.72308
	msx1	BMP4	2.33821
	msx1	BMP4	2.48952
	msx1	BMP4+Cul2	1.84304
	msx1	BMP4+Cul2	2.3089
	msx1	BMP4+Cul2	1.78584
	msx1	BMP4+ELOB/ELOC	1.03103
	msx1	BMP4+ELOB/ELOC	0.877873
	msx1	BMP4+ELOB/ELOC	0.980288
	xbra	AC	0.00392725
	xbra	AC	0.00392725
	xbra	AC	0.00392725
	xbra	Cul2	0.00402006
	xbra	Cul2	0.0109587
	xbra	Cul2	0.0111856
	xbra	ELOB/ELOC	0.0108984
	xbra	ELOB/ELOC	0.0042291
	xbra	ELOB/ELOC	0.0042291
	xbra	BMP4	0.906546
	xbra	BMP4	0.938392
	xbra	BMP4	1.17551
	xbra	BMP4+Cul2	0.609482
	xbra	BMP4+Cul2	0.542539
	xbra	BMP4+Cul2	0.499852
	xbra	BMP4+ELOB/ELOC	0.0663894
	xbra	BMP4+ELOB/ELOC	0.0707628
	xbra	BMP4+ELOB/ELOC	0.0389801
