# Supplementary material for: ZSWIM4 regulates embryonic patterning and BMP signaling by promoting nuclear Smad1 degradation
Source: EMBO Rep. 2024 Jan 2;25(2):14. doi: 10.1038/s44319-023-00046-w (PMC10897318; doi:10.1038/s44319-023-00046-w)
Supplement: Supplementary file 8 — Source Data Fig. 7 [file 44319_2023_46_MOESM8_ESM.zip › Figure 7/7E/replicate/qPCR 7E replicate.xlsx]

## Sheet: Sheet1
Fig 7E
	sox2	AC	1
	sox2	AC	0.98
	sox2	AC	1.02
	sox2	Zswim4	1.62
	sox2	Zswim4	1.65
	sox2	Zswim4
	sox2	Cul2	0.62
	sox2	Cul2	0.79
	sox2	Cul2	0.68
	sox2	ELOB/ELOC	1.01
	sox2	ELOB/ELOC	1.04
	sox2	ELOB/ELOC	1.08
	sox2	Zswim4+Cul2+ELOB/ELOC	2.71
	sox2	Zswim4+Cul2+ELOB/ELOC	2.75
	sox2	Zswim4+Cul2+ELOB/ELOC	2.6
	sox3	AC	1.01
	sox3	AC	0.97
	sox3	AC	1.02
	sox3	Zswim4	1.81
	sox3	Zswim4	1.82
	sox3	Zswim4	1.83
	sox3	Cul2	0.72
	sox3	Cul2	0.73
	sox3	Cul2	0.75
	sox3	ELOB/ELOC	1.32
	sox3	ELOB/ELOC	1.36
	sox3	ELOB/ELOC	1.26
	sox3	Zswim4+Cul2+ELOB/ELOC	2.22
	sox3	Zswim4+Cul2+ELOB/ELOC	2.75
	sox3	Zswim4+Cul2+ELOB/ELOC	2.53
