# Supplementary material for: ZSWIM4 regulates embryonic patterning and BMP signaling by promoting nuclear Smad1 degradation
Source: EMBO Rep. 2024 Jan 2;25(2):14. doi: 10.1038/s44319-023-00046-w (PMC10897318; doi:10.1038/s44319-023-00046-w)
Supplement: Supplementary file 8 — Source Data Fig. 7 [file 44319_2023_46_MOESM8_ESM.zip › Figure 7/7F/replicate/luciferase 7F replicate.xlsx]

## Sheet: Sheet1
Fig 7F
	AC	18678
	AC	21827
	AC	19426
	BMP4	322265
	BMP4	336820
	BMP4	354726
	BMP4+Zswim44	204488
	BMP4+Zswim44	227796
	BMP4+Zswim44	253847
	BMP4+Cul2	235794
	BMP4+Cul2	285238
	BMP4+Cul2	271496
	BMP4+ELOB/ELOC	265657
	BMP4+ELOB/ELOC	295692
	BMP4+ELOB/ELOC	281569
	BMP4+Zswim4+Cul2+ELOB/ELOC	127545
	BMP4+Zswim4+Cul2+ELOB/ELOC	149054
	BMP4+Zswim4+Cul2+ELOB/ELOC	139638
