# Supplementary material for: ZSWIM4 regulates embryonic patterning and BMP signaling by promoting nuclear Smad1 degradation
Source: EMBO Rep. 2024 Jan 2;25(2):14. doi: 10.1038/s44319-023-00046-w (PMC10897318; doi:10.1038/s44319-023-00046-w)
Supplement: Supplementary file 9 — Source Data EV Figures [file 44319_2023_46_MOESM9_ESM.zip]

Archive with 206 entries (147 files):
- EV Figures/
- EV Figures/.DS_Store
- __MACOSX/
- __MACOSX/EV Figures/
- __MACOSX/EV Figures/._.DS_Store
- EV Figures/Figure EV4/
- EV Figures/Figure EV4/EV4G/
- EV Figures/Figure EV4/EV4G/EV4E.xlsx
- __MACOSX/EV Figures/Figure EV4/
- __MACOSX/EV Figures/Figure EV4/EV4G/
- __MACOSX/EV Figures/Figure EV4/EV4G/._EV4E.xlsx
- __MACOSX/EV Figures/Figure EV4/._EV4G
- EV Figures/Figure EV4/EV4F/
- EV Figures/Figure EV4/EV4F/image EV4D normal.tif
- __MACOSX/EV Figures/Figure EV4/EV4F/
- __MACOSX/EV Figures/Figure EV4/EV4F/._image EV4D normal.tif
- EV Figures/Figure EV4/EV4F/image EV4D moderate.tif
- __MACOSX/EV Figures/Figure EV4/EV4F/._image EV4D moderate.tif
- EV Figures/Figure EV4/EV4F/image EV4D severe.tif
- __MACOSX/EV Figures/Figure EV4/EV4F/._image EV4D severe.tif
- __MACOSX/EV Figures/Figure EV4/._EV4F
- EV Figures/Figure EV4/EV4A/
- EV Figures/Figure EV4/EV4A/qPCR EV4A.xlsx
- __MACOSX/EV Figures/Figure EV4/EV4A/
- __MACOSX/EV Figures/Figure EV4/EV4A/._qPCR EV4A.xlsx
- __MACOSX/EV Figures/Figure EV4/._EV4A
- EV Figures/Figure EV4/.DS_Store
- __MACOSX/EV Figures/Figure EV4/._.DS_Store
- EV Figures/Figure EV4/EV4D/
- EV Figures/Figure EV4/EV4D/image F2-uninjected.tif
- __MACOSX/EV Figures/Figure EV4/EV4D/
- __MACOSX/EV Figures/Figure EV4/EV4D/._image F2-uninjected.tif
- EV Figures/Figure EV4/EV4D/.DS_Store
- __MACOSX/EV Figures/Figure EV4/EV4D/._.DS_Store
- EV Figures/Figure EV4/EV4D/image WT-Z7MO.tif
- __MACOSX/EV Figures/Figure EV4/EV4D/._image WT-Z7MO.tif
- EV Figures/Figure EV4/EV4D/image F2-Z7MO-1.tif
- __MACOSX/EV Figures/Figure EV4/EV4D/._image F2-Z7MO-1.tif
- EV Figures/Figure EV4/EV4D/image F2-Z7MO-2.tif
- __MACOSX/EV Figures/Figure EV4/EV4D/._image F2-Z7MO-2.tif
- EV Figures/Figure EV4/EV4D/image WT-uninj.tif
- __MACOSX/EV Figures/Figure EV4/EV4D/._image WT-uninj.tif
- __MACOSX/EV Figures/Figure EV4/._EV4D
- EV Figures/Figure EV4/EV4C/
- EV Figures/Figure EV4/EV4C/EV4C.xlsx
- __MACOSX/EV Figures/Figure EV4/EV4C/
- __MACOSX/EV Figures/Figure EV4/EV4C/._EV4C.xlsx
- __MACOSX/EV Figures/Figure EV4/._EV4C
- EV Figures/Figure EV4/EV4B/
- EV Figures/Figure EV4/EV4B/image zswim4F2 lateral view.tif
- __MACOSX/EV Figures/Figure EV4/EV4B/
- __MACOSX/EV Figures/Figure EV4/EV4B/._image zswim4F2 lateral view.tif
- EV Figures/Figure EV4/EV4B/image WT dorsal view.tif
- __MACOSX/EV Figures/Figure EV4/EV4B/._image WT dorsal view.tif
- EV Figures/Figure EV4/EV4B/image zswim4F2 dorsal view.tif
- __MACOSX/EV Figures/Figure EV4/EV4B/._image zswim4F2 dorsal view.tif
- EV Figures/Figure EV4/EV4B/image WT lateral view.tif
- __MACOSX/EV Figures/Figure EV4/EV4B/._image WT lateral view.tif
- EV Figures/Figure EV4/EV4B/image zswim4-crispant lateral view.tif
- __MACOSX/EV Figures/Figure EV4/EV4B/._image zswim4-crispant lateral view.tif
- EV Figures/Figure EV4/EV4B/image zswim4-crispant dorsal view.tif
- __MACOSX/EV Figures/Figure EV4/EV4B/._image zswim4-crispant dorsal view.tif
- __MACOSX/EV Figures/Figure EV4/._EV4B
- EV Figures/Figure EV4/EV4E/
- EV Figures/Figure EV4/EV4E/EV4C.xlsx
- __MACOSX/EV Figures/Figure EV4/EV4E/
- __MACOSX/EV Figures/Figure EV4/EV4E/._EV4C.xlsx
- __MACOSX/EV Figures/Figure EV4/._EV4E
- __MACOSX/EV Figures/._Figure EV4
- EV Figures/Figure EV3/
- EV Figures/Figure EV3/.DS_Store
- __MACOSX/EV Figures/Figure EV3/
- __MACOSX/EV Figures/Figure EV3/._.DS_Store
- EV Figures/Figure EV3/EV3C/
- EV Figures/Figure EV3/EV3C/Presentation1.jpg
- __MACOSX/EV Figures/Figure EV3/EV3C/
- __MACOSX/EV Figures/Figure EV3/EV3C/._Presentation1.jpg
- __MACOSX/EV Figures/Figure EV3/._EV3C
- __MACOSX/EV Figures/._Figure EV3
- EV Figures/Figure EV2/
- EV Figures/Figure EV2/.DS_Store
- __MACOSX/EV Figures/Figure EV2/
- __MACOSX/EV Figures/Figure EV2/._.DS_Store
- EV Figures/Figure EV2/EV2F/
- EV Figures/Figure EV2/EV2F/western EV2F b-tubulin.jpg
- __MACOSX/EV Figures/Figure EV2/EV2F/
- __MACOSX/EV Figures/Figure EV2/EV2F/._western EV2F b-tubulin.jpg
- EV Figures/Figure EV2/EV2F/western EV2F Zswim4.jpg
- __MACOSX/EV Figures/Figure EV2/EV2F/._western EV2F Zswim4.jpg
- __MACOSX/EV Figures/Figure EV2/._EV2F
- EV Figures/Figure EV2/EV2G/
- EV Figures/Figure EV2/EV2G/EV2G.xlsx
- __MACOSX/EV Figures/Figure EV2/EV2G/
- __MACOSX/EV Figures/Figure EV2/EV2G/._EV2G.xlsx
- __MACOSX/EV Figures/Figure EV2/._EV2G
- __MACOSX/EV Figures/._Figure EV2
- EV Figures/Figure EV5/
- EV Figures/Figure EV5/.DS_Store
- __MACOSX/EV Figures/Figure EV5/
- __MACOSX/EV Figures/Figure EV5/._.DS_Store
- EV Figures/Figure EV5/EV5B/
- EV Figures/Figure EV5/EV5B/.DS_Store
- __MACOSX/EV Figures/Figure EV5/EV5B/
- __MACOSX/EV Figures/Figure EV5/EV5B/._.DS_Store
- EV Figures/Figure EV5/EV5B/EV5B.xlsx
- __MACOSX/EV Figures/Figure EV5/EV5B/._EV5B.xlsx
- __MACOSX/EV Figures/Figure EV5/._EV5B
- EV Figures/Figure EV5/EV5E/
- EV Figures/Figure EV5/EV5E/EV5E.xlsx
- __MACOSX/EV Figures/Figure EV5/EV5E/
- __MACOSX/EV Figures/Figure EV5/EV5E/._EV5E.xlsx
- __MACOSX/EV Figures/Figure EV5/._EV5E
- EV Figures/Figure EV5/EV5D/
- EV Figures/Figure EV5/EV5D/EV5D.xlsx
- __MACOSX/EV Figures/Figure EV5/EV5D/
- __MACOSX/EV Figures/Figure EV5/EV5D/._EV5D.xlsx
- __MACOSX/EV Figures/Figure EV5/._EV5D
- EV Figures/Figure EV5/EV5C/
- EV Figures/Figure EV5/EV5C/.DS_Store
- __MACOSX/EV Figures/Figure EV5/EV5C/
- __MACOSX/EV Figures/Figure EV5/EV5C/._.DS_Store
- EV Figures/Figure EV5/EV5C/EV5C.xlsx
- __MACOSX/EV Figures/Figure EV5/EV5C/._EV5C.xlsx
- __MACOSX/EV Figures/Figure EV5/._EV5C
- EV Figures/Figure EV5/EV5J/
- EV Figures/Figure EV5/EV5J/western  GAPDH.jpg
- __MACOSX/EV Figures/Figure EV5/EV5J/
- __MACOSX/EV Figures/Figure EV5/EV5J/._western  GAPDH.jpg
- EV Figures/Figure EV5/EV5J/western Smurf1-2-Myc.jpg
- __MACOSX/EV Figures/Figure EV5/EV5J/._western Smurf1-2-Myc.jpg
- EV Figures/Figure EV5/EV5J/.DS_Store
- __MACOSX/EV Figures/Figure EV5/EV5J/._.DS_Store
- EV Figures/Figure EV5/EV5J/western Smad1-FLAG.jpg
- __MACOSX/EV Figures/Figure EV5/EV5J/._western Smad1-FLAG.jpg
- __MACOSX/EV Figures/Figure EV5/._EV5J
- EV Figures/Figure EV5/EV5M/
- EV Figures/Figure EV5/EV5M/EV5M.xlsx
- __MACOSX/EV Figures/Figure EV5/EV5M/
- __MACOSX/EV Figures/Figure EV5/EV5M/._EV5M.xlsx
- __MACOSX/EV Figures/Figure EV5/._EV5M
- EV Figures/Figure EV5/EV5H/
- EV Figures/Figure EV5/EV5H/EV5H.xlsx
- __MACOSX/EV Figures/Figure EV5/EV5H/
- __MACOSX/EV Figures/Figure EV5/EV5H/._EV5H.xlsx
- __MACOSX/EV Figures/Figure EV5/._EV5H
- EV Figures/Figure EV5/EV5F/
- EV Figures/Figure EV5/EV5F/EV5F.xlsx
- __MACOSX/EV Figures/Figure EV5/EV5F/
- __MACOSX/EV Figures/Figure EV5/EV5F/._EV5F.xlsx
- __MACOSX/EV Figures/Figure EV5/._EV5F
- EV Figures/Figure EV5/EV5A/
- EV Figures/Figure EV5/EV5A/.DS_Store
- __MACOSX/EV Figures/Figure EV5/EV5A/
- __MACOSX/EV Figures/Figure EV5/EV5A/._.DS_Store
- EV Figures/Figure EV5/EV5A/EV5A.xlsx
- __MACOSX/EV Figures/Figure EV5/EV5A/._EV5A.xlsx
- __MACOSX/EV Figures/Figure EV5/._EV5A
- EV Figures/Figure EV5/EV5G/
- EV Figures/Figure EV5/EV5G/western  GAPDH.jpg
- __MACOSX/EV Figures/Figure EV5/EV5G/
- __MACOSX/EV Figures/Figure EV5/EV5G/._western  GAPDH.jpg
- EV Figures/Figure EV5/EV5G/western  ZSWIM4Myc.jpg
- __MACOSX/EV Figures/Figure EV5/EV5G/._western  ZSWIM4Myc.jpg
- EV Figures/Figure EV5/EV5G/.DS_Store
- __MACOSX/EV Figures/Figure EV5/EV5G/._.DS_Store
- EV Figures/Figure EV5/EV5G/western  nuclear Lamin AC.jpg
- __MACOSX/EV Figures/Figure EV5/EV5G/._western  nuclear Lamin AC.jpg
- EV Figures/Figure EV5/EV5G/western  nuclear SMAD1.jpg
- __MACOSX/EV Figures/Figure EV5/EV5G/._western  nuclear SMAD1.jpg
- EV Figures/Figure EV5/EV5G/western  cytoplasmic SMAD1.jpg
- __MACOSX/EV Figures/Figure EV5/EV5G/._western  cytoplasmic SMAD1.jpg
- EV Figures/Figure EV5/EV5G/western cytoplasmic Lamin AC.jpg
- __MACOSX/EV Figures/Figure EV5/EV5G/._western cytoplasmic Lamin AC.jpg
- __MACOSX/EV Figures/Figure EV5/._EV5G
- EV Figures/Figure EV5/EV5N/
- EV Figures/Figure EV5/EV5N/EV5N.xlsx
- __MACOSX/EV Figures/Figure EV5/EV5N/
- __MACOSX/EV Figures/Figure EV5/EV5N/._EV5N.xlsx
- __MACOSX/EV Figures/Figure EV5/._EV5N
- EV Figures/Figure EV5/EV5I/
- EV Figures/Figure EV5/EV5I/EV5I.xlsx
- __MACOSX/EV Figures/Figure EV5/EV5I/
- __MACOSX/EV Figures/Figure EV5/EV5I/._EV5I.xlsx
- __MACOSX/EV Figures/Figure EV5/._EV5I
- __MACOSX/EV Figures/._Figure EV5
- EV Figures/Figure EV1/
- EV Figures/Figure EV1/EV1M/
- EV Figures/Figure EV1/EV1M/image EV1M-IgG-merge.tif
- __MACOSX/EV Figures/Figure EV1/
- __MACOSX/EV Figures/Figure EV1/EV1M/
- __MACOSX/EV Figures/Figure EV1/EV1M/._image EV1M-IgG-merge.tif
- EV Figures/Figure EV1/EV1M/image EV1M-antizswim4-DAPI.tif
- __MACOSX/EV Figures/Figure EV1/EV1M/._image EV1M-antizswim4-DAPI.tif
- EV Figures/Figure EV1/EV1M/image EV1M-antizswim4-merge.tif
- __MACOSX/EV Figures/Figure EV1/EV1M/._image EV1M-antizswim4-merge.tif
- EV Figures/Figure EV1/EV1M/image EV1M-IgG-zswim4.tif
- __MACOSX/EV Figures/Figure EV1/EV1M/._image EV1M-IgG-zswim4.tif
- EV Figures/Figure EV1/EV1M/image EV1M-antizswim4-zswim4.tif
- __MACOSX/EV Figures/Figure EV1/EV1M/._image EV1M-antizswim4-zswim4.tif
- EV Figures/Figure EV1/EV1M/image EV1M-IgG-DAPI.tif
- __MACOSX/EV Figures/Figure EV1/EV1M/._image EV1M-IgG-DAPI.tif
- __MACOSX/EV Figures/Figure EV1/._EV1M
- EV Figures/Figure EV1/.DS_Store
- __MACOSX/EV Figures/Figure EV1/._.DS_Store
- __MACOSX/EV Figures/._Figure EV1
- __MACOSX/._EV Figures
