# Supplementary material for: ZSWIM4 regulates embryonic patterning and BMP signaling by promoting nuclear Smad1 degradation
Source: EMBO Rep. 2024 Jan 2;25(2):14. doi: 10.1038/s44319-023-00046-w (PMC10897318; doi:10.1038/s44319-023-00046-w)
Supplement: Supplementary file 9 — Source Data EV Figures [file 44319_2023_46_MOESM9_ESM.zip › EV Figures/Figure EV4/EV4G/EV4E.xlsx]

## Sheet: Sheet1
EV4E
	severe	moderate	normal
z4 CRISPR	26	19	27
CRISPR+z7-L	9	9	30
CRI+Z7-H	6	7	55
