# Supplementary material for: ZSWIM4 regulates embryonic patterning and BMP signaling by promoting nuclear Smad1 degradation
Source: EMBO Rep. 2024 Jan 2;25(2):14. doi: 10.1038/s44319-023-00046-w (PMC10897318; doi:10.1038/s44319-023-00046-w)
Supplement: Supplementary file 9 — Source Data EV Figures [file 44319_2023_46_MOESM9_ESM.zip › EV Figures/Figure EV4/EV4A/qPCR EV4A.xlsx]

## Sheet: Sheet1
	wt			zswim4F2			MZzswim4			zswim4-CRISPR
zswim1	1.06	0.99	0.95	2.11	1.85	1.93	1.24	1.16	1.28	0.93	1.02	0.94
zswim3	1.04	1	0.96	1.83	1.93	1.9	0.92	0.95	0.96	0.94	0.95	1
zswim5	0.95	1.09	0.97	1.68	2.14	1.95	1.79	2.3	1.98	0.83	0.8	0.85
zswim6	1.05	1.02	0.93	2.38	2.27	2.55	2.09	2.11	2.15	0.94	0.93	0.97
zswim7	0.98	1.26	0.81	8.54	7.3	9.43	2.35	1.82	2.01	0.52	0.62	0.74
zswim8	1.06	0.98	0.96	1.88	2.35	2.07	1.19	1.02	1.09	0.93	0.97	0.92
zswim9	1.01	0.97	1.02	0.84	0.82	0.83	0.59	0.6	0.58	1.03	1.01	0.97
