# Supplementary material for: ZSWIM4 regulates embryonic patterning and BMP signaling by promoting nuclear Smad1 degradation
Source: EMBO Rep. 2024 Jan 2;25(2):14. doi: 10.1038/s44319-023-00046-w (PMC10897318; doi:10.1038/s44319-023-00046-w)
Supplement: Supplementary file 9 — Source Data EV Figures [file 44319_2023_46_MOESM9_ESM.zip › EV Figures/Figure EV4/EV4E/EV4C.xlsx]

## Sheet: Sheet1
EV4C
	defective	nomral
uninj.	0	48
z7MO	5	57
F2	0	63
F2+z7MO	23	26
