# Supplementary material for: ZSWIM4 regulates embryonic patterning and BMP signaling by promoting nuclear Smad1 degradation
Source: EMBO Rep. 2024 Jan 2;25(2):14. doi: 10.1038/s44319-023-00046-w (PMC10897318; doi:10.1038/s44319-023-00046-w)
Supplement: Supplementary file 9 — Source Data EV Figures [file 44319_2023_46_MOESM9_ESM.zip › EV Figures/Figure EV2/EV2G/EV2G.xlsx]

## Sheet: Sheet1
EV2G
			mean	SD	t-test
Zswim4	uninj.	1	1	0
	uninj.	1
	zswim4MO1	0.62	0.655	0.0494975	*
	zswim4MO1	0.69
	zswim4MO2	0.77	0.765	0.00707107	*
	zswim4MO2	0.76
