# Supplementary material for: ZSWIM4 regulates embryonic patterning and BMP signaling by promoting nuclear Smad1 degradation
Source: EMBO Rep. 2024 Jan 2;25(2):14. doi: 10.1038/s44319-023-00046-w (PMC10897318; doi:10.1038/s44319-023-00046-w)
Supplement: Supplementary file 9 — Source Data EV Figures [file 44319_2023_46_MOESM9_ESM.zip › EV Figures/Figure EV5/EV5E/EV5E.xlsx]

## Sheet: Sheet1
EV5E			mean	SD	t-test
Smad1	uninj.	1	1	0
	uninj.	1
	zswim4MO1-L	1.36	1.365	0.00707107	**
	zswim4MO1-L	1.37
	zswim4MO1-H	1.52	1.6	0.113137	*
	zswim4MO1-H	1.68
