# Supplementary material for: ZSWIM4 regulates embryonic patterning and BMP signaling by promoting nuclear Smad1 degradation
Source: EMBO Rep. 2024 Jan 2;25(2):14. doi: 10.1038/s44319-023-00046-w (PMC10897318; doi:10.1038/s44319-023-00046-w)
Supplement: Supplementary file 9 — Source Data EV Figures [file 44319_2023_46_MOESM9_ESM.zip › EV Figures/Figure EV5/EV5D/EV5D.xlsx]

## Sheet: Sheet1
EV5C			mean	SD	t-test
SMAD1	WT	0.44	0.36	0.113578
	WT	0.23
	WT	0.41
	Z9	0.66	0.713333	0.119304	*
	Z9	0.63
	Z9	0.85
p-SMAD1/5/8	WT	0.34	0.343333	0.0152753
	WT	0.36
	WT	0.33
	Z9	0.69	0.853333	0.142244	**
	Z9	0.95
	Z9	0.92
