# Supplementary material for: ZSWIM4 regulates embryonic patterning and BMP signaling by promoting nuclear Smad1 degradation
Source: EMBO Rep. 2024 Jan 2;25(2):14. doi: 10.1038/s44319-023-00046-w (PMC10897318; doi:10.1038/s44319-023-00046-w)
Supplement: Supplementary file 9 — Source Data EV Figures [file 44319_2023_46_MOESM9_ESM.zip › EV Figures/Figure EV5/EV5C/EV5C.xlsx]

## Sheet: Sheet1
EV5C			mean	SD	t-test
SMAD1	WT	0.69	0.793333	0.196554
	WT	0.67
	WT	1.02
	Z7	1.31	1.41667	0.10504	**
	Z7	1.42
	Z7	1.52
p-SMAD1/5/8	WT	0.56	0.646667	0.0750555
	WT	0.69
	WT	0.69
	Z7	1.24	1.33	0.164621	**
	Z7	1.23
	Z7	1.52
