# Supplementary material for: ZSWIM4 regulates embryonic patterning and BMP signaling by promoting nuclear Smad1 degradation
Source: EMBO Rep. 2024 Jan 2;25(2):14. doi: 10.1038/s44319-023-00046-w (PMC10897318; doi:10.1038/s44319-023-00046-w)
Supplement: Supplementary file 9 — Source Data EV Figures [file 44319_2023_46_MOESM9_ESM.zip › EV Figures/Figure EV5/EV5M/EV5M.xlsx]

## Sheet: Sheet1
EV5M			mean	SD	t-test
SMAD1-Myc	SMAD1-myc	1	1	0
	SMAD1-myc	1
	SMAD1-myc+Zswim4-FLAG	0.89	0.855	0.0494975	ns
	SMAD1-myc+Zswim4-FLAG	0.82
	SMAD1-myc+Cul2	0.86	0.855	0.00707107	**
	SMAD1-myc+Cul2	0.85
	SMAD1-myc+Zswim4-FLAG+Cul2	0.68	0.74	0.0848528	*
	SMAD1-myc+Zswim4-FLAG+Cul2	0.8
	SMAD1-myc+Zswim4-FLAG+Cul2+ELOB/C-FLAG	0.47	0.565	0.13435	*
	SMAD1-myc+Zswim4-FLAG+Cul2+ELOB/C-FLAG	0.66
