# Supplementary material for: ZSWIM4 regulates embryonic patterning and BMP signaling by promoting nuclear Smad1 degradation
Source: EMBO Rep. 2024 Jan 2;25(2):14. doi: 10.1038/s44319-023-00046-w (PMC10897318; doi:10.1038/s44319-023-00046-w)
Supplement: Supplementary file 9 — Source Data EV Figures [file 44319_2023_46_MOESM9_ESM.zip › EV Figures/Figure EV5/EV5H/EV5H.xlsx]

## Sheet: Sheet1
EV5H
SMAD1		BMP treatment			mean	SD	t-test
	cytoplasmic	untreated	con	1	1	0
	cytoplasmic	untreated	con	1
	cytoplasmic	untreated	zswim4	0.66	0.93	0.381838	ns
	cytoplasmic	untreated	zswim4	1.2
	cytoplasmic	BMP4 treated	con	1.15	1.53	0.537401
	cytoplasmic	BMP4 treated	con	1.91
	cytoplasmic	BMP4 treated	zswim4	1.32	1.47	0.212132	ns
	cytoplasmic	BMP4 treated	zswim4	1.62
	nuclear	untreated	con	1	1	0
	nuclear	untreated	con	1
	nuclear	untreated	zswim4	0.59	0.58	0.0141421	**
	nuclear	untreated	zswim4	0.57
	nuclear	BMP4 treated	con	1.07	0.95	0.169706
	nuclear	BMP4 treated	con	0.83
	nuclear	BMP4 treated	zswim4	0.32	0.32	0	*
	nuclear	BMP4 treated	zswim4	0.32
