# Supplementary material for: ZSWIM4 regulates embryonic patterning and BMP signaling by promoting nuclear Smad1 degradation
Source: EMBO Rep. 2024 Jan 2;25(2):14. doi: 10.1038/s44319-023-00046-w (PMC10897318; doi:10.1038/s44319-023-00046-w)
Supplement: Supplementary file 9 — Source Data EV Figures [file 44319_2023_46_MOESM9_ESM.zip › EV Figures/Figure EV5/EV5F/EV5F.xlsx]

## Sheet: Sheet1
EV5F
SMAD1-FLAG	CHX treatment time			mean	SD	t-test
	0 min	con	1	1	0
	0 min	con	1
	0 min	zswim4	0.76	0.79	0.0424264	*
	0 min	zswim4	0.82
	45 min	con	1.03	1.055	0.0353553
	45 min	con	1.08
	45 min	zswim4	0.59	0.565	0.0353553	**
	45 min	zswim4	0.54
	90 min	con	0.88	0.97	0.127279
	90 min	con	1.06
	90 min	zswim4	0.5	0.495	0.00707107	*
	90 min	zswim4	0.49
	180 min	con	0.79	0.915	0.176777
	180 min	con	1.04
	180 min	zswim4	0.34	0.35	0.0141421	*
	180 min	zswim4	0.36
