# Supplementary material for: ZSWIM4 regulates embryonic patterning and BMP signaling by promoting nuclear Smad1 degradation
Source: EMBO Rep. 2024 Jan 2;25(2):14. doi: 10.1038/s44319-023-00046-w (PMC10897318; doi:10.1038/s44319-023-00046-w)
Supplement: Supplementary file 9 — Source Data EV Figures [file 44319_2023_46_MOESM9_ESM.zip › EV Figures/Figure EV5/EV5A/EV5A.xlsx]

## Sheet: Sheet1
EV5A			mean	SD	t-test
Smad1	con	1	1	0
	con	1
	zswim4	0.65	0.695	0.0636396	*
	zswim4	0.74
p-Smad1/5/8	con	1	1	0
	con	1
	zswim4	0.6	0.665	0.0919239	*
	zswim4	0.73
