# Supplementary material for: ZSWIM4 regulates embryonic patterning and BMP signaling by promoting nuclear Smad1 degradation
Source: EMBO Rep. 2024 Jan 2;25(2):14. doi: 10.1038/s44319-023-00046-w (PMC10897318; doi:10.1038/s44319-023-00046-w)
Supplement: Supplementary file 9 — Source Data EV Figures [file 44319_2023_46_MOESM9_ESM.zip › EV Figures/Figure EV5/EV5N/EV5N.xlsx]

## Sheet: Sheet1
EV5N			mean	SD	t-test
SMAD1-HA ubiquitination	Smad1-HA	0	0.05	0.0707107
	Smad1-HA	0.1
	Smad1-HA+ubi-myc	1	1	0
	Smad1-HA+ubi-myc	1
	Smad1-HA+ubi-myc+Zswim4-FLAG	1.68	1.44	0.339411	ns
	Smad1-HA+ubi-myc+Zswim4-FLAG	1.2
	Smad1-HA+ubi-myc+Cul2	1.39	1.17	0.311127	ns
	Smad1-HA+ubi-myc+Cul2	0.95
	Smad1-HA+ubi-myc+Zswim4-FLAG+Cul2	2.63	2.215	0.586899	ns
	Smad1-HA+ubi-myc+Zswim4-FLAG+Cul2	1.8
	Smad1-HA+ubi-myc+Zswim4-FLAG+Cul2+ELOB/C-FLAG	4.48	4.155	0.459619	*
	Smad1-HA+ubi-myc+Zswim4-FLAG+Cul2+ELOB/C-FLAG	3.83
