# Supplementary material for: ZSWIM4 regulates embryonic patterning and BMP signaling by promoting nuclear Smad1 degradation
Source: EMBO Rep. 2024 Jan 2;25(2):14. doi: 10.1038/s44319-023-00046-w (PMC10897318; doi:10.1038/s44319-023-00046-w)
Supplement: Supplementary file 9 — Source Data EV Figures [file 44319_2023_46_MOESM9_ESM.zip › EV Figures/Figure EV5/EV5I/EV5I.xlsx]

## Sheet: Sheet1
EV5I			mean	SD	t-test
SMAD1 ubiquitination	Smad1-HA	0	0	0
	Smad1-HA	0
	Smad1-HA+ubi-myc	1	1	0
	Smad1-HA+ubi-myc	1
	Smad1-HA+ubi-myc+zswim4-FLAG	1.77	1.725	0.0636396	**
	Smad1-HA+ubi-myc+zswim4-FLAG	1.68
